# Supplementary material for: Network pharmacology and experimental validation to investigate the mechanism of action of Zhilong Huoxue Tongyu capsule in the prevention and treatment of diabetic cardiomyopathy
Source: PLoS One. 2025 May 15;20(5):e0323745. doi: 10.1371/journal.pone.0323745 (PMC12080927; doi:10.1371/journal.pone.0323745)
Supplement: S1 — (XLSL) [file pone.0323745.s001.xlsx]

## Sheet: Original target
HQ
MOL000211	PAQR6
MOL000239	NOS2
MOL000239	PTGS1
MOL000239	AR
MOL000239	SCN5A
MOL000239	PTGS2
MOL000239	ESR2
MOL000239	DPP4
MOL000239	HSP90AB1
MOL000239	CDK2
MOL000239	CHEK1
MOL000239	PRSS1
MOL000239	PNRC2
MOL000239	CALML5
MOL000296	PAQR6
MOL000296	PNRC2
MOL000296	CHRM3
MOL000296	CHRM1
MOL000296	GABRA2
MOL000296	GABRA3
MOL000296	CHRM2
MOL000296	ADRA1B
MOL000296	GABRA1
MOL000296	GRIA2
MOL000296	GABRA6
MOL000296	GABRA5
MOL000296	IGHG1
MOL000296	ADH1B
MOL000296	ADH1C
MOL000296	LYZ
MOL000296	PTGS1
MOL000296	SCN5A
MOL000296	PTGS2
MOL000296	RARA
MOL000296	PDE3B
MOL000296	SLC6A2
MOL000296	FGFR4
MOL000033	PAQR6
MOL000354	NOS2
MOL000354	PTGS1
MOL000354	NCOA7
MOL000354	AR
MOL000354	PPARG
MOL000354	PTGS2
MOL000354	PTPN22
MOL000354	ESR2
MOL000354	DPP4
MOL000354	MAPK14
MOL000354	GSK3B
MOL000354	HSP90AB1
MOL000354	CDK2
MOL000354	PIK3CG
MOL000354	PRKACA
MOL000354	PRSS1
MOL000354	PIM1
MOL000354	CCNA2
MOL000354	PNRC2
MOL000354	CALML5
MOL000354	PYGM
MOL000354	PPARD
MOL000354	CHEK1
MOL000354	AKR1B1
MOL000354	NCOA7
MOL000354	F7
MOL000354	F2R
MOL000354	NOS3
MOL000354	ACHE
MOL000354	GABRA1
MOL000354	GRIA2
MOL000354	FGFR4
MOL000354	RELA
MOL000354	XDH
MOL000354	NCF2
MOL000354	OLR1
MOL000371	NOS2
MOL000371	PTGS1
MOL000371	CHRM3
MOL000371	F2R
MOL000371	CHRM1
MOL000371	NCOA7
MOL000371	ADRB1
MOL000371	SCN5A
MOL000371	PTGS2
MOL000371	NOS3
MOL000371	HTR3A
MOL000371	ADRA2C
MOL000371	RARA
MOL000371	ACHE
MOL000371	PDE3B
MOL000371	ADRA1B
MOL000371	ADRB2
MOL000371	ADRA1D
MOL000371	OPRM1
MOL000371	GABRA1
MOL000371	PRSS1
MOL000371	PNRC2
MOL000371	CALML5
MOL000378	NOS2
MOL000378	PTGS1
MOL000378	DRD1
MOL000378	CHRM3
MOL000378	F2R
MOL000378	KCNC2
MOL000378	CHRM1
MOL000378	NCOA7
MOL000378	AR
MOL000378	ADRB1
MOL000378	SCN5A
MOL000378	PPARG
MOL000378	F10
MOL000378	CHRM5
MOL000378	PTGS2
MOL000378	NOS3
MOL000378	ADRA2C
MOL000378	CHRM4
MOL000378	RARA
MOL000378	OPRD1
MOL000378	PDE3B
MOL000378	HTR2A
MOL000378	ADRA1A
MOL000378	CHRM2
MOL000378	ADRA1B
MOL000378	SLC6A3
MOL000378	ADRB2
MOL000378	ADRA1D
MOL000378	SLC6A4
MOL000378	ESR2
MOL000378	GABRA1
MOL000378	DPP4
MOL000378	MAPK14
MOL000378	GSK3B
MOL000378	HSP90AB1
MOL000378	CDK2
MOL000378	CHEK1
MOL000378	PRKACA
MOL000378	RXRB
MOL000378	PRSS1
MOL000378	PIM1
MOL000378	CCNA2
MOL000378	PNRC2
MOL000378	KCNMA1
MOL000378	CALML5
MOL000379	PTGS2
MOL000379	TOP2A
MOL000379	PNRC2
MOL000380	NOS2
MOL000380	PTGS1
MOL000380	CHRM3
MOL000380	F2R
MOL000380	CHRM1
MOL000380	NCOA7
MOL000380	SCN5A
MOL000380	PTGS2
MOL000380	HTR3A
MOL000380	RARA
MOL000380	ACHE
MOL000380	ADRA1B
MOL000380	ADRB2
MOL000380	ADRA1D
MOL000380	GABRA1
MOL000380	HSP90AB1
MOL000380	CHRNA7
MOL000380	PRSS1
MOL000380	PNRC2
MOL000380	NCOA7
MOL000380	CALML5
MOL000380	CHRM4
MOL000387	PTGS2
MOL000387	VEGFC
MOL000387	HGF
MOL000387	HSP90AB1
MOL000387	KCNMA1
MOL000387	PTGS1
MOL000387	TOP2A
MOL000392	NOS2
MOL000392	PTGS1
MOL000392	CHRM1
MOL000392	NCOA7
MOL000392	AR
MOL000392	PPARG
MOL000392	PTGS2
MOL000392	RARA
MOL000392	PDE3B
MOL000392	ADRA1A
MOL000392	SLC6A3
MOL000392	ADRB2
MOL000392	SLC6A4
MOL000392	ESR2
MOL000392	DPP4
MOL000392	MAPK14
MOL000392	GSK3B
MOL000392	HSP90AB1
MOL000392	CDK2
MOL000392	CHEK1
MOL000392	PRKACA
MOL000392	PRSS1
MOL000392	PIM1
MOL000392	CCNA2
MOL000392	CALML5
MOL000392	PKIA
MOL000392	F2R
MOL000392	NOS3
MOL000392	ACHE
MOL000392	MBLAC1
MOL000392	JUND
MOL000392	PPARG
MOL000392	IL4
MOL000392	SIRT1
MOL000392	ATP5F1E
MOL000392	MT-ND1
MOL000392	HSD3B1
MOL000392	HSD3B1
MOL000417	NOS2
MOL000417	PTGS1
MOL000417	NCOA7
MOL000417	AR
MOL000417	PPARG
MOL000417	PTGS2
MOL000417	RARA
MOL000417	PDE3B
MOL000417	ESR2
MOL000417	DPP4
MOL000417	MAPK14
MOL000417	GSK3B
MOL000417	HSP90AB1
MOL000417	CDK2
MOL000417	CHEK1
MOL000417	PRKACA
MOL000417	PRSS1
MOL000417	PIM1
MOL000417	CCNA2
MOL000417	PNRC2
MOL000417	CALML5
MOL000417	ADRB2
MOL000422	NOS2
MOL000422	PTGS1
MOL000422	AR
MOL000422	PPARG
MOL000422	PTGS2
MOL000422	HSP90AB1
MOL000422	PIK3CG
MOL000422	PRKACA
MOL000422	PNRC2
MOL000422	DPP4
MOL000422	PRSS1
MOL000422	PAQR6
MOL000422	F2R
MOL000422	CHRM1
MOL000422	NOS3
MOL000422	GABRA2
MOL000422	ACHE
MOL000422	SLC6A2
MOL000422	CHRM2
MOL000422	ADRA1B
MOL000422	GABRA1
MOL000422	TOP2A
MOL000422	F7
MOL000422	CALML5
MOL000422	RELA
MOL000422	IKBKB
MOL000422	AKT1
MOL000422	BCL2
MOL000422	BAX
MOL000422	TNF
MOL000422	JUND
MOL000422	AHSA1
MOL000422	CASP3
MOL000422	MAP3K7
MOL000422	XDH
MOL000422	MMP1
MOL000422	STAT5B
MOL000422	CDC42
MOL000422	PPARG
MOL000422	HMOX1
MOL000422	CYP3A4
MOL000422	CYP1A2
MOL000422	CYP1A1
MOL000422	ICAM2
MOL000422	SELE
MOL000422	VCAM1
MOL000422	NR1I2
MOL000422	CYP1B1
MOL000422	ALOX5
MOL000422	HAS2
MOL000422	GSTP1
MOL000422	AHR
MOL000422	PSMD11
MOL000422	SLC2A2
MOL000422	NR1I2
MOL000422	INSR
MOL000422	DIO1
MOL000422	PPP3CA
MOL000422	GSTM2
MOL000422	GSTM2
MOL000422	AKR1C3
MOL000422	PI3
MOL000433	CDK2
MOL000433	F2R
MOL000433	GSK3B
MOL000439	TOP2A
MOL000442	PTGS2
MOL000442	RARA
MOL000442	HSP90AB1
MOL000442	PRSS1
MOL000098	PTGS1
MOL000098	AR
MOL000098	PPARG
MOL000098	PTGS2
MOL000098	HSP90AB1
MOL000098	PIK3CG
MOL000098	PNRC2
MOL000098	DPP4
MOL000098	AKR1B1
MOL000098	PRSS1
MOL000098	TOP2A
MOL000098	F2R
MOL000098	KCNC2
MOL000098	SCN5A
MOL000098	F10
MOL000098	ADRB2
MOL000098	MMP3
MOL000098	PRKACA
MOL000098	F7
MOL000098	NOS3
MOL000098	RARA
MOL000098	ACHE
MOL000098	GABRA1
MOL000098	RELA
MOL000098	EGF
MOL000098	AKT1
MOL000098	VEGFA
MOL000098	CCND3
MOL000098	BCL2
MOL000098	BAK1
MOL000098	FOS
MOL000098	CDKN1C
MOL000098	EIF2A
MOL000098	BAX
MOL000098	CASP9
MOL000098	PLAU
MOL000098	MMP2
MOL000098	MMP9
MOL000098	MAP3K7
MOL000098	IL10
MOL000098	EGF
MOL000098	RBL1
MOL000098	TNF
MOL000098	JUND
MOL000098	IL36A
MOL000098	AHSA1
MOL000098	CASP3
MOL000098	TP53
MOL000098	ELK1
MOL000098	NFKBIA
MOL000098	POR
MOL000098	ODC1
MOL000098	XDH
MOL000098	CASP8
MOL000098	TOP1
MOL000098	RAF1
MOL000098	ITGAV
MOL000098	MMP1
MOL000098	HIF1AN
MOL000098	STAT5B
MOL000098	RUNX1T1
MOL000098	CDC42
MOL000098	HSPA9
MOL000098	ERBB2
MOL000098	PPARG
MOL000098	ACACB
MOL000098	HMOX1
MOL000098	CYP3A4
MOL000098	CYP1A2
MOL000098	CAV1
MOL000098	MYC
MOL000098	F3
MOL000098	GJC1
MOL000098	CYP1A1
MOL000098	ICAM2
MOL000098	IL1B
MOL000098	CX3CR1
MOL000098	SELE
MOL000098	VCAM1
MOL000098	PTGER3
MOL000098	IL36B
MOL000098	PRKCB
MOL000098	NAIP
MOL000098	DUOXA1
MOL000098	NOS3
MOL000098	HSPB1
MOL000098	TGFB1
MOL000098	SULT1E1
MOL000098	MGAM
MOL000098	IL2
MOL000098	NR1I2
MOL000098	CYP1B1
MOL000098	CCNB1
MOL000098	PLAT
MOL000098	THBD
MOL000098	SERPINE1
MOL000098	COL1A1
MOL000098	IFNG
MOL000098	ALOX5
MOL000098	PTEN
MOL000098	IL1A
MOL000098	MPO
MOL000098	TOP2A
MOL000098	NCF2
MOL000098	ABCG4
MOL000098	HAS2
MOL000098	GSTP1
MOL000098	NFE2L2
MOL000098	AHR
MOL000098	PSMD11
MOL000098	SLC2A2
MOL000098	COL3A1
MOL000098	CXCL13
MOL000098	CXCL14
MOL000098	DDB1
MOL000098	NR1I2
MOL000098	CHEK2
MOL000098	INSR
MOL000098	CLDN4
MOL000098	PPARA
MOL000098	PPARD
MOL000098	HSPB1
MOL000098	CRP
MOL000098	CXCL10
MOL000098	CHUK
MOL000098	SPP1
MOL000098	RUNX2
MOL000098	RASSF3
MOL000098	E2F1
MOL000098	E2F2
MOL000098	ACP3
MOL000098	CTSD
MOL000098	IGFBP6
MOL000098	IGF2
MOL000098	CD40LG
MOL000098	IRF3
MOL000098	ERBB3
MOL000098	PON2
MOL000098	DIO1
MOL000098	PCOLCE
MOL000098	NPEPPS
MOL000098	HK2
MOL000098	NKX3-1
GZ
MOL001736	PTGS1
MOL001736	PTGS2
MOL001736	HSP90AB1
MOL001736	PIK3CG
MOL000358	PAQR6
MOL000358	PNRC2
MOL000358	PTGS1
MOL000358	PTGS2
MOL000358	HSP90AB1
MOL000358	PIK3CG
MOL000358	KCNC2
MOL000358	PRKACA
MOL000358	DRD1
MOL000358	CHRM3
MOL000358	Chrm1
MOL000358	SCN5A
MOL000358	GABRA2
MOL000358	CHRM4
MOL000358	PDE3A
MOL000358	HTR2A
MOL000358	GABRA5
MOL000358	ADRA1A
MOL000358	GABRA3
MOL000358	CHRM2
MOL000358	ADRA1B
MOL000358	ADRB2
MOL000358	CHRNA2
MOL000358	SLC6A4
MOL000358	OPRM1
MOL000358	GABRA1
MOL000358	CHRNA7
MOL000358	FGFR4
MOL000358	BCL2
MOL000358	BAX
MOL000358	CASP9
MOL000358	JUND
MOL000358	CASP3
MOL000358	CASP8
MOL000358	ITGAV
MOL000358	TGFB1
MOL000358	PON2
MOL000358	MAP4
MOL000359	PAQR6
MOL000359	PNRC2
MOL000359	NR3C2
MOL000492	PTGS1
MOL000492	NCOA7
MOL000492	PTGS2
MOL000492	HSP90AB1
MOL000492	MBLAC1
MOL000492	PRKACA
MOL000492	PNRC2
MOL000492	CALML5
MOL000492	RXRA
MOL000492	CAT
MOL000492	HAS2
MOL000073	PTGS1
MOL000073	NCOA7
MOL000073	PTGS2
MOL000073	HSP90AB1
MOL000073	MBLAC1
MOL000073	PRKACA
MOL004576	PTGS1
MOL004576	PTGS2
MOL004576	HSP90AB1
MOL004576	PIK3CG
MOL004576	RXRA
MOL004576	AKR1B1
MOL004576	RELA
MOL004576	MOB1B
MOL004576	ICAM2
MOL004576	MOGAT3
MOL004576	MTTP
MOL004576	APOB
DXT
MOL000359	PAQR6
MOL000359	PNRC2
MOL000359	NR3C2
MOL000358	PAQR6
MOL000358	PNRC2
MOL000358	PTGS1
MOL000358	PTGS2
MOL000358	HSP90AB1
MOL000358	PIK3CG
MOL000358	KCNC2
MOL000358	PRKACA
MOL000358	DRD1
MOL000358	CHRM3
MOL000358	CHRM1
MOL000358	SCN5A
MOL000358	GABRA2
MOL000358	CHRM4
MOL000358	PDE3A
MOL000358	HTR2A
MOL000358	GABRA5
MOL000358	ADRA1A
MOL000358	GABRA3
MOL000358	CHRM2
MOL000358	ADRA1B
MOL000358	ADRB2
MOL000358	CHRNA2
MOL000358	SLC6A4
MOL000358	OPRM1
MOL000358	GABRA1
MOL000358	CHRNA7
MOL000358	FGFR4
MOL000358	BCL2
MOL000358	BAX
MOL000358	CASP9
MOL000358	JUND
MOL000358	CASP3
MOL000358	CASP8
MOL000358	ITGAV
MOL000358	TGFB1
MOL000358	PON2
MOL000358	MAP4
MOL000096	PTGS1
MOL000096	NCOA7
MOL000096	PTGS2
MOL000096	HSP90AB1
MOL000096	MBLAC1
MOL000096	PRKACA
MOL000096	PNRC2
MOL000096	CALML5
MOL000096	CYP4A11
MOL000096	PPARG
MOL000096	KLF7
MOL007923	PPARG
MOL007923	LTA4H
MOL007923	PRSS1
MOL007923	NCOA7
MOL007923	ADRB2
MOL007923	CCNA2
DL
Xanthine	ADRA1A
Xanthine	ESRRG
Xanthine	ESR2
Xanthine	ADRA2A
Xanthine	ESR1
Xanthine	ADRA1D
Xanthine	ADRA1B
Xanthine	ADRA2C
Xanthine	ADRA2B
Xanthine	PHKG2
Xanthine	APLP1
Xanthine	CHRNA7
Xanthine	INS
Xanthine	CALCA
Xanthine	TFAP2C
Xanthine	TOX3
Xanthine	NAV2
Xanthine	TGFB1
Xanthine	ADRB2
Xanthine	MED1
Xanthine	GSK3A
Xanthine	NKX3-1
Xanthine	CETN2
Xanthine	NR0B1
Xanthine	CETN1
Xanthine	TRPV1
Xanthine	SHH
Xanthine	LEF1
Xanthine	ADRBK1
Xanthine	ARRB2
Xanthine	ADRB1
Xanthine	UCHL1
Xanthine	PDE4D
Xanthine	FGFR2
Xanthine	PGR
Xanthine	PPARGC1B
Xanthine	WNT4
Xanthine	ARRB1
Xanthine	NCOA3
Xanthine	AREG
Xanthine	DRD5
Xanthine	ATP2B4
Xanthine	ARRDC3
Xanthine	GPER1
Xanthine	WNT5A
Xanthine	ADORA1
Xanthine	ADAM17
Xanthine	ADRB3
Xanthine	NOS1
Xanthine	RGS2
Xanthine	TRPM8
Xanthine	SOX9
Xanthine	VDR
Xanthine	TPM1
Xanthine	EDN2
Xanthine	TRIM24
Xanthine	TRPA1
Guanidine	GAMT
Guanidine	DLG4
Guanidine	RNASE1
Guanidine	ALDH2
Guanidine	KCND1
Guanidine	KCNA3
Guanidine	PRKAB1
Guanidine	ADH1A
Guanidine	KCNA10
Guanidine	KCNC3
Guanidine	KCNA1
Guanidine	KCNA2
Guanidine	TPO
Guanidine	CAT
Guanidine	KCNB1
Guanidine	ADH1B
Guanidine	KCNC2
Guanidine	KCNC1
Guanidine	ADH1C
Guanidine	KCNB2
Guanidine	KCNA5
Guanidine	KCND2
Guanidine	KCNA4
Guanidine	KCNA7
Guanidine	KCNA6
Guanidine	KCND3
Guanidine	GUCY1B3
Guanidine	GATM
Guanidine	KCNK4
Guanidine	IYD
Guanidine	KCNQ1
Guanidine	FBP1
Guanidine	DGKI
Guanidine	ADH7
Guanidine	NFIB
Guanidine	CYGB
Guanidine	NRXN3
Guanidine	LRRC4B
Guanidine	AQP8
Guanidine	ARX
Guanidine	IGF1
Guanidine	SHANK3
Guanidine	ACY3
Guanidine	ASPA
Guanidine	NRXN1
Guanidine	EDN1
Guanidine	OXT
Guanidine	MAGI2
Guanidine	APOE
Guanidine	SOX15
Guanidine	CNTNAP4
Guanidine	RNASE4
Guanidine	RAB3A
Guanidine	MC4R
Guanidine	IL1B
Guanidine	GRIN2A
Guanidine	SLC17A7
Guanidine	CYP11A1
Guanidine	SCN5A
Guanidine	SCN10A
Guanidine	SPARC
Guanidine	SORCS3
Guanidine	RNASE8
Guanidine	KCNIP2
Guanidine	GPX7
Guanidine	CRLF1
Guanidine	FADD
Guanidine	SNTG2
Guanidine	SCGB1A1
Guanidine	OXTR
Guanidine	ALDH1B1
Guanidine	LEP
Guanidine	NLGN1
Guanidine	CACNA1D
Guanidine	RAPGEF2
Guanidine	DARS
Guanidine	ANK3
Guanidine	KCNE5
Guanidine	PPARD
Guanidine	NKX2-1
Guanidine	MIP
Guanidine	RYR3
Guanidine	ZPR1
Guanidine	ALDH3B1
Guanidine	NPPA
Guanidine	STX1A
Guanidine	PAXBP1
Guanidine	PAX7
Guanidine	ALDH3B2
Guanidine	RNASE2
Guanidine	NRXN2
Guanidine	ADORA1
Guanidine	ADH4
Guanidine	GJA5
Guanidine	FAS
Guanidine	DAB2IP
Guanidine	CYP2E1
Guanidine	ACY1
Guanosine	POLA1
Guanosine	ADORA2A
Guanosine	POLB
Guanosine	DNMT1
Guanosine	PNP
Guanosine	ADORA2B
Guanosine	ADORA3
Guanosine	ADORA1
Guanosine	TCN1
Guanosine	MUT
Guanosine	MMAB
Guanosine	MTRR
Guanosine	MTR
Guanosine	CUBN
Guanosine	AMN
Guanosine	MMACHC
Guanosine	MMAA
Guanosine	UHRF1
Guanosine	DNMT3A
Guanosine	POLE
Guanosine	BRCA1
Guanosine	PRKDC
Guanosine	KDM1A
Guanosine	POLG
Guanosine	LIG4
Guanosine	USP7
Guanosine	TCF3
Guanosine	POLD1
Guanosine	PAX5
Guanosine	TRDMT1
Guanosine	TACR2
Guanosine	UHRF2
Guanosine	DNMT3B
Guanosine	CTCF
Guanosine	KDM3A
Guanosine	MGMT
Guanosine	HELLS
Xanthinin	PGR
Xanthinin	AR
Xanthinin	CYP19A1
Xanthinin	NR3C2
Xanthinin	WNT4
Xanthinin	PRKCA
Xanthinin	PRKCD
Xanthinin	CACNA1I
Xanthinin	CACNA1G
Xanthinin	TNFSF11
Xanthinin	COL5A1
Xanthinin	NOX1
Xanthinin	PHB
Xanthinin	MED1
Xanthinin	NKX3-1
Xanthinin	ESR1
Xanthinin	NEDD4
Xanthinin	SHBG
Xanthinin	SERPINB3
Xanthinin	FOXP3
Xanthinin	C5
Xanthinin	SRC
Xanthinin	STAP1
Xanthinin	TGFB2
Xanthinin	MMP28
Xanthinin	UBR5
Xanthinin	IL10
Xanthinin	NR1I3
Xanthinin	TNFAIP3
Xanthinin	ALDH1A1
Xanthinin	IL4
Xanthinin	TSPO
Xanthinin	CX3CR1
Xanthinin	CD34
Xanthinin	S100A9
Xanthinin	PDGFB
Xanthinin	VDR
4-Guanidino-1-Butanol	RDH11
4-Guanidino-1-Butanol	RBP3
4-Guanidino-1-Butanol	RETSAT
4-Guanidino-1-Butanol	RDH13
4-Guanidino-1-Butanol	DHRS3
4-Guanidino-1-Butanol	RDH5
4-Guanidino-1-Butanol	ALDH1A3
4-Guanidino-1-Butanol	RDH12
4-Guanidino-1-Butanol	DHRS4
4-Guanidino-1-Butanol	RBP1
4-Guanidino-1-Butanol	ALDH1A1
4-Guanidino-1-Butanol	RLBP1
4-Guanidino-1-Butanol	RDH14
4-Guanidino-1-Butanol	RDH8
4-Guanidino-1-Butanol	LRAT
4-Guanidino-1-Butanol	ALDH1A2
4-Guanidino-1-Butanol	ALDH3A1
4-Guanidino-1-Butanol	RHO
4-Guanidino-1-Butanol	RS1
4-Guanidino-1-Butanol	CTSH
4-Guanidino-1-Butanol	OPN4
4-Guanidino-1-Butanol	RDH10
4-Guanidino-1-Butanol	ALDH8A1
4-Guanidino-1-Butanol	SHBG
4-Guanidino-1-Butanol	DHRS2
4-Guanidino-1-Butanol	HSD17B7
4-Guanidino-1-Butanol	AR
4-Guanidino-1-Butanol	THRA
4-Guanidino-1-Butanol	PAX2
4-Guanidino-1-Butanol	CBR3
4-Guanidino-1-Butanol	GATA3
4-Guanidino-1-Butanol	ASCL1
4-Guanidino-1-Butanol	DLX5
4-Guanidino-1-Butanol	RET
4-Guanidino-1-Butanol	THRB
4-Guanidino-1-Butanol	CRYM
4-Guanidino-1-Butanol	TSPO
4-Guanidino-1-Butanol	OPN5
4-Guanidino-1-Butanol	DHRS9
4-Guanidino-1-Butanol	CBR1
4-Guanidino-1-Butanol	CYP1A1
Hyrcanoside	ATP1A1
Hyrcanoside	GLRA3
Hyrcanoside	GABRB3
Cholesterol	VDR
Cholesterol	CYP27B1
Cholesterol	GC
Cholesterol	SNW1
Cholesterol	ESR1
Cholesterol	PGR
Cholesterol	NFKB1
Cholesterol	AKR1C3
Cholesterol	CYP24A1
Cholesterol	GPBAR1
Cholesterol	SNAI2
Cholesterol	MED1
Cholesterol	SNAI1
Cholesterol	CYP3A4
Cholesterol	CALB1
Cholesterol	FGF23
Cholesterol	GFI1
Cholesterol	LANCL2
Cholesterol	WNT4
Cholesterol	TCF3
Cholesterol	BAX
Cholesterol	KL
Cholesterol	CYP2R1
Cholesterol	PML
Cholesterol	B4GALT1
Cholesterol	S100G
Cholesterol	CYP27A1
Cholesterol	KANK2
Cholesterol	IRX5
Cholesterol	RXRA
Cholesterol	NR1H4
Cholesterol	TRIM24
SZ
Crocin	ATP1A1
Gardenoside	ATP1A1
Ursolic Acid	AR
Ursolic Acid	SRD5A1
Ursolic Acid	CYP17A1
Ursolic Acid	SLC8A1
Ursolic Acid	F12
Ursolic Acid	PRLR
Ursolic Acid	ESR1
Ursolic Acid	TRPV1
Ursolic Acid	PPARG
Ursolic Acid	PTGER1
Ursolic Acid	FFAR1
Ursolic Acid	PTGER4
Ursolic Acid	PGR
Ursolic Acid	NR3C1
Ursolic Acid	OPRK1
Ursolic Acid	FADS2
Ursolic Acid	FADS1
Ursolic Acid	PPARD
Ursolic Acid	PTGER2
Ursolic Acid	PTGS1
Ursolic Acid	ACSL4
Ursolic Acid	PTGER3
Ursolic Acid	PTGS2
Ursolic Acid	ELOVL4
Ursolic Acid	ANXA1
Ursolic Acid	ACSL3
Ursolic Acid	NR3C2
Ursolic Acid	ADRA1A
Ursolic Acid	HTR2A
Ursolic Acid	CHRM3
Ursolic Acid	CHRM1
Ursolic Acid	OPRD1
Ursolic Acid	ADRA2A
Ursolic Acid	SLC22A6
Ursolic Acid	HTR2C
Ursolic Acid	ADRA1D
Ursolic Acid	DRD2
Ursolic Acid	CHRM5
Ursolic Acid	OPRM1
Ursolic Acid	HRH1
Ursolic Acid	ACE
Ursolic Acid	HTR7
Ursolic Acid	HTR1A
Ursolic Acid	ADRA1B
Ursolic Acid	ADRA2C
Ursolic Acid	SLC15A1
Ursolic Acid	SLC22A8
Ursolic Acid	SLC22A7
Ursolic Acid	DRD1
Ursolic Acid	SLC22A11
Ursolic Acid	ALB
Ursolic Acid	CHRM2
Ursolic Acid	CHRM4
Ursolic Acid	SLC15A2
Ursolic Acid	ADRA2B
Ursolic Acid	SLC6A2
Ursolic Acid	ESRRG
Ursolic Acid	COX6C
Ursolic Acid	COX5B
Ursolic Acid	COX7C
Ursolic Acid	COX1
Ursolic Acid	AKR1C2
Ursolic Acid	ADH1B
Ursolic Acid	COX5A
Ursolic Acid	COX3
Ursolic Acid	COX7A1
Ursolic Acid	FECH
Ursolic Acid	COX4I1
Ursolic Acid	PLA2G1B
Ursolic Acid	AKR1C1
Ursolic Acid	COX6A2
Ursolic Acid	HMGCR
Ursolic Acid	ADH1C
Ursolic Acid	COX6B1
Ursolic Acid	FABP6
Ursolic Acid	CES1
Ursolic Acid	COX7B
Ursolic Acid	COX2
Ursolic Acid	COX8A
Ursolic Acid	NR1H4
Geniposide	NR3C1
Dulcitol	TRPV3
Dulcitol	OPRK1
Dulcitol	TRPM8
Dulcitol	TRPA1
Dulcitol	SHMT1
Dulcitol	CCL2
Dulcitol	TYR
Gardnerilin A	HMGCR
Gardnerilin A	ITGB2
Gardnerilin A	ATP1A1
Gardnerilin A	ITGAL
Gardnerilin A	HDAC2
D-Mannitol	CACNB1
D-Mannitol	GRIA4
D-Mannitol	GABRA2
D-Mannitol	CACNG2
D-Mannitol	GABRD
D-Mannitol	CHRNA4
D-Mannitol	CHRNB3
D-Mannitol	GABRB1
D-Mannitol	GRIA1
D-Mannitol	GLRA2
D-Mannitol	KCNJ3
D-Mannitol	GABRG3
D-Mannitol	VCAM1
D-Mannitol	CHRNA7
D-Mannitol	KCNJ6
D-Mannitol	GABRE
D-Mannitol	GABRA3
D-Mannitol	SLC29A1
D-Mannitol	CACNA1S
D-Mannitol	GABRG1
D-Mannitol	GABRP
D-Mannitol	CHRNA10
D-Mannitol	GRIA2
D-Mannitol	GABRA4
D-Mannitol	CHRNA3
D-Mannitol	GABRB2
D-Mannitol	CACNA1C
D-Mannitol	CHRNB2
D-Mannitol	CACNA1D
D-Mannitol	HTR3D
D-Mannitol	GABRQ
D-Mannitol	CHRNA2
D-Mannitol	CHRNA6
D-Mannitol	GABRB3
D-Mannitol	KCNJ5
D-Mannitol	GRIN3A
D-Mannitol	HTR3B
D-Mannitol	GRIA3
D-Mannitol	GABRA5
D-Mannitol	SLC29A2
D-Mannitol	HTR3E
D-Mannitol	GABRA6
D-Mannitol	HTR3A
D-Mannitol	GABRA1
D-Mannitol	CHRNA9
D-Mannitol	CHRFAM7A
D-Mannitol	CHRNA5
D-Mannitol	CHRNB4
D-Mannitol	KCNJ9
D-Mannitol	HTR3C
D-Mannitol	GLRA1
D-Mannitol	CACNG1
D-Mannitol	TRPV3
D-Mannitol	OPRK1
D-Mannitol	TRPM8
D-Mannitol	TRPA1
D-Mannitol	BAAT
D-Mannitol	SHMT1
D-Mannitol	GCSH
D-Mannitol	ALAS1
D-Mannitol	GCAT
D-Mannitol	GSS
D-Mannitol	GLRA3
D-Mannitol	GRIN3B
D-Mannitol	GRIN2A
D-Mannitol	GNMT
D-Mannitol	GLRB
D-Mannitol	GLYAT
D-Mannitol	GPR18
D-Mannitol	GLYATL1
D-Mannitol	GATM
D-Mannitol	GRIN2C
D-Mannitol	GLDC
D-Mannitol	PIPOX
D-Mannitol	GARS
D-Mannitol	SHMT2
D-Mannitol	ALAS2
D-Mannitol	SLC6A9
D-Mannitol	GLYATL2
D-Mannitol	SLC32A1
D-Mannitol	AGXT
D-Mannitol	SLC36A1
D-Mannitol	SLC6A5
D-Mannitol	AGXT2
Enoxaparin	SERPINC1
Enoxaparin	SERPIND1
Enoxaparin	F10
Crocetin	RXRB
Crocetin	SLC8A1
Crocetin	GAMT
Crocetin	CKMT1B
Crocetin	RARRES1
Crocetin	NR0B1
Crocetin	TRPV1
Crocetin	RARG
Crocetin	PPARG
Crocetin	FFAR1
Crocetin	CKM
Crocetin	RARB
Crocetin	RXRG
Crocetin	FADS2
Crocetin	FADS1
Crocetin	PPARD
Crocetin	SLC6A8
Crocetin	PTGS1
Crocetin	ACSL4
Crocetin	CKMT2
Crocetin	PTGS2
Crocetin	CKMT1A
Crocetin	ELOVL4
Crocetin	ALDH1A1
Crocetin	RARA
Crocetin	CKB
Crocetin	GPRC5A
Crocetin	RXRA
Crocetin	ALDH1A2
Crocetin	ACSL3
Crocetin	APOA2
Crocetin	ALDH3A1
Crocetin	IL1B
Crocetin	TNF
Crocetin	SLC9A1
Crocetin	IL13
Crocetin	GATM
Crocetin	SC5D
Crocetin	SLC16A12
Crocetin	LPCAT1
Crocetin	COL27A1
Crocetin	SERPINB7
Crocetin	ABCC2
Crocetin	NDRG2
Crocetin	NAMPT
Crocetin	RGCC
Crocetin	IHH
Crocetin	OPN3
Crocetin	HOPX
Crocetin	LARP4B
Crocetin	ESRRG
Crocetin	FNDC5
Crocetin	SLC8B1
Crocetin	NR1H3
Crocetin	OSBPL8
Crocetin	IGF1
Crocetin	AVPR1A
Crocetin	MED1
Crocetin	FMR1
Crocetin	ELOVL3
Crocetin	FASLG
Crocetin	CACNA1A
Crocetin	PLA2R1
Crocetin	ITGB3
Crocetin	METRNL
Crocetin	ELOVL1
Crocetin	MAPK9
Crocetin	MAP4K4
Crocetin	ANXA13
Crocetin	FOXA1
Crocetin	NUFIP2
Crocetin	ADRA2A
Crocetin	OPN4
Crocetin	STX3
Crocetin	SOX15
Crocetin	OXER1
Crocetin	RPL7A
Crocetin	PNPLA2
Crocetin	CAPN3
Crocetin	EIF2AK1
Crocetin	CYP4F2
Crocetin	PTGIS
Crocetin	CNST
Crocetin	GDF5
Crocetin	SLC8A2
Crocetin	ALDH8A1
Crocetin	SHBG
Crocetin	SLC8A3
Crocetin	FGF10
Crocetin	ABCF1
Crocetin	SERPINH1
Crocetin	NPPC
Crocetin	AR
Crocetin	HEG1
Crocetin	PPARGC1B
Crocetin	ITGAV
Crocetin	GNAT2
Crocetin	MATN1
Crocetin	MYOD1
Crocetin	ELOVL6
Crocetin	PTPN2
Crocetin	S100A8
Crocetin	ALOX5AP
Crocetin	TCF3
Crocetin	AVP
Crocetin	PAX2
Crocetin	SP1
Crocetin	SLC6A4
Crocetin	SP3
Crocetin	BDKRB2
Crocetin	NR1H2
Crocetin	NEUROD2
Crocetin	FGF4
Crocetin	SCD5
Crocetin	INS
Crocetin	AGTR2
Crocetin	JAK3
Crocetin	GNB2L1
Crocetin	GATA3
Crocetin	ZNF536
Crocetin	ANAPC2
Crocetin	WNT11
Crocetin	TBC1D32
Crocetin	JUNB
Crocetin	ALOX15B
Crocetin	CDC20
Crocetin	DNAJA3
Crocetin	RET
Crocetin	KCNA5
Crocetin	COL1A1
Crocetin	NR1D1
Crocetin	SLC3A2
Crocetin	PAXBP1
Crocetin	MEX3C
Crocetin	NOTCH1
Crocetin	ELOVL7
Crocetin	PAX7
Crocetin	SCD
Crocetin	ABCA1
Crocetin	NAPRT
Crocetin	WDR77
Crocetin	MECOM
Crocetin	PLCB1
Crocetin	ABHD5
Crocetin	TSPO
Crocetin	GJD4
Crocetin	SNCA
Crocetin	ADIPOQ
Crocetin	RYR2
Crocetin	NODAL
Crocetin	CPLX2
Crocetin	PPARA
Crocetin	MYL2
Crocetin	ALOX15
Crocetin	ANXA1
Crocetin	SLC35G1
Crocetin	NOS1
Crocetin	TRPM8
Crocetin	PAWR
Crocetin	SOX9
Crocetin	DHRS9
Crocetin	S100A9
Crocetin	VDR
Crocetin	FABP3
Crocetin	CYP1A1
Crocetin	FGF2
Crocetin	ABCG1
Crocetin	PRDM16
Crocetin	CYR61
Crocetin	CCM2L
Crocetin	TRPA1
Heparin	SERPINC1
Heparin	F10
Heparin	PROS1
Heparin	F12
Heparin	PROC
Heparin	SERPIND1
Heparin	NR0B1
Heparin	NOS2
Heparin	NR3C1
Heparin	ANXA1
Nadroparin	SERPINC1
Nadroparin	F10
Nadroparin	PROS1
Nadroparin	F12
Nadroparin	PROC
Nadroparin	SERPIND1
Nadroparin	NR0B1
Nadroparin	NOS2
Nadroparin	NR3C1
Nadroparin	ANXA1
D-Mannoheptulose	TOP1
D-Mannoheptulose	ESRRG
D-Mannoheptulose	COX6C
D-Mannoheptulose	COX5B
D-Mannoheptulose	COX7C
D-Mannoheptulose	COX1
D-Mannoheptulose	AKR1C2
D-Mannoheptulose	AKR1D1
D-Mannoheptulose	COX5A
D-Mannoheptulose	COX3
D-Mannoheptulose	AR
D-Mannoheptulose	COX7A1
D-Mannoheptulose	FECH
D-Mannoheptulose	COX4I1
D-Mannoheptulose	PLA2G1B
D-Mannoheptulose	COX6A2
D-Mannoheptulose	TYR
D-Mannoheptulose	ADH1C
D-Mannoheptulose	COX6B1
D-Mannoheptulose	FABP6
D-Mannoheptulose	CES1
D-Mannoheptulose	SRD5A2
D-Mannoheptulose	COX7B
D-Mannoheptulose	COX2
D-Mannoheptulose	COX8A
D-Mannoheptulose	NR1H4
D-Mannoheptulose	PDE7B
D-Mannoheptulose	PDE4A
D-Mannoheptulose	ADORA2A
D-Mannoheptulose	PDE4D
D-Mannoheptulose	PDE7A
D-Mannoheptulose	PDE4C
D-Mannoheptulose	PDE4B
D-Mannoheptulose	ADORA1
D-Mannoheptulose	RIPK1
D-Mannoheptulose	TACR2
D-Mannoheptulose	ADA
D-Mannoheptulose	HAP1
L-Galactoheptulose	TOP1
L-Galactoheptulose	ESRRG
L-Galactoheptulose	COX6C
L-Galactoheptulose	COX5B
L-Galactoheptulose	COX7C
L-Galactoheptulose	COX1
L-Galactoheptulose	AKR1C2
L-Galactoheptulose	AKR1D1
L-Galactoheptulose	COX5A
L-Galactoheptulose	COX3
L-Galactoheptulose	AR
L-Galactoheptulose	COX7A1
L-Galactoheptulose	FECH
L-Galactoheptulose	COX4I1
L-Galactoheptulose	PLA2G1B
L-Galactoheptulose	COX6A2
L-Galactoheptulose	TYR
L-Galactoheptulose	ADH1C
L-Galactoheptulose	COX6B1
L-Galactoheptulose	FABP6
L-Galactoheptulose	CES1
L-Galactoheptulose	SRD5A2
L-Galactoheptulose	COX7B
L-Galactoheptulose	COX2
L-Galactoheptulose	COX8A
L-Galactoheptulose	NR1H4
L-Galactoheptulose	PDE7B
L-Galactoheptulose	PDE4A
L-Galactoheptulose	ADORA2A
L-Galactoheptulose	PDE4D
L-Galactoheptulose	PDE7A
L-Galactoheptulose	PDE4C
L-Galactoheptulose	PDE4B
L-Galactoheptulose	ADORA1
L-Galactoheptulose	RIPK1
L-Galactoheptulose	TACR2
L-Galactoheptulose	ADA
L-Galactoheptulose	HAP1

## Sheet: component
HQ
MOL000211
MOL000239
MOL000296
MOL000033
MOL000354
MOL000371
MOL000378
MOL000379
MOL000380
MOL000387
MOL000392
MOL000417
MOL000422
MOL000433
MOL000439
MOL000442
MOL000098
GZ
MOL001736
MOL000358
MOL000359
MOL000492
MOL000073
MOL004576
DXT
MOL000359
MOL000358
MOL000096
MOL007923
DL
Xanthine
Guanidine
Guanosine
Xanthinin
4-Guanidino-1-Butanol
Hyrcanoside
Cholesterol
SZ
Crocin
Gardenoside
Ursolic Acid
Geniposide
Dulcitol
Gardnerilin A
D-Mannitol
Enoxaparin
Crocetin
Heparin
Nadroparin
D-Mannoheptulose
L-Galactoheptulose

## Sheet: edge
node1	node2
MOL000211	PAQR6
MOL000239	NOS2
MOL000239	PTGS1
MOL000239	AR
MOL000239	SCN5A
MOL000239	PTGS2
MOL000239	ESR2
MOL000239	DPP4
MOL000239	HSP90AB1
MOL000239	CDK2
MOL000239	CHEK1
MOL000239	PRSS1
MOL000239	PNRC2
MOL000239	CALML5
MOL000296	PAQR6
MOL000296	PNRC2
MOL000296	CHRM3
MOL000296	CHRM1
MOL000296	GABRA2
MOL000296	GABRA3
MOL000296	CHRM2
MOL000296	ADRA1B
MOL000296	GABRA1
MOL000296	GRIA2
MOL000296	GABRA6
MOL000296	GABRA5
MOL000296	IGHG1
MOL000296	ADH1B
MOL000296	ADH1C
MOL000296	LYZ
MOL000296	PTGS1
MOL000296	SCN5A
MOL000296	PTGS2
MOL000296	RARA
MOL000296	PDE3B
MOL000296	SLC6A2
MOL000296	FGFR4
MOL000033	PAQR6
MOL000354	NOS2
MOL000354	PTGS1
MOL000354	NCOA7
MOL000354	AR
MOL000354	PPARG
MOL000354	PTGS2
MOL000354	PTPN22
MOL000354	ESR2
MOL000354	DPP4
MOL000354	MAPK14
MOL000354	GSK3B
MOL000354	HSP90AB1
MOL000354	CDK2
MOL000354	PIK3CG
MOL000354	PRKACA
MOL000354	PRSS1
MOL000354	PIM1
MOL000354	CCNA2
MOL000354	PNRC2
MOL000354	CALML5
MOL000354	PYGM
MOL000354	PPARD
MOL000354	CHEK1
MOL000354	AKR1B1
MOL000354	F7
MOL000354	F2R
MOL000354	NOS3
MOL000354	ACHE
MOL000354	GABRA1
MOL000354	GRIA2
MOL000354	FGFR4
MOL000354	RELA
MOL000354	XDH
MOL000354	NCF2
MOL000354	OLR1
MOL000371	NOS2
MOL000371	PTGS1
MOL000371	CHRM3
MOL000371	F2R
MOL000371	CHRM1
MOL000371	NCOA7
MOL000371	ADRB1
MOL000371	SCN5A
MOL000371	PTGS2
MOL000371	NOS3
MOL000371	HTR3A
MOL000371	ADRA2C
MOL000371	RARA
MOL000371	ACHE
MOL000371	PDE3B
MOL000371	ADRA1B
MOL000371	ADRB2
MOL000371	ADRA1D
MOL000371	OPRM1
MOL000371	GABRA1
MOL000371	PRSS1
MOL000371	PNRC2
MOL000371	CALML5
MOL000378	NOS2
MOL000378	PTGS1
MOL000378	DRD1
MOL000378	CHRM3
MOL000378	F2R
MOL000378	KCNC2
MOL000378	CHRM1
MOL000378	NCOA7
MOL000378	AR
MOL000378	ADRB1
MOL000378	SCN5A
MOL000378	PPARG
MOL000378	F10
MOL000378	CHRM5
MOL000378	PTGS2
MOL000378	NOS3
MOL000378	ADRA2C
MOL000378	CHRM4
MOL000378	RARA
MOL000378	OPRD1
MOL000378	PDE3B
MOL000378	HTR2A
MOL000378	ADRA1A
MOL000378	CHRM2
MOL000378	ADRA1B
MOL000378	SLC6A3
MOL000378	ADRB2
MOL000378	ADRA1D
MOL000378	SLC6A4
MOL000378	ESR2
MOL000378	GABRA1
MOL000378	DPP4
MOL000378	MAPK14
MOL000378	GSK3B
MOL000378	HSP90AB1
MOL000378	CDK2
MOL000378	CHEK1
MOL000378	PRKACA
MOL000378	RXRB
MOL000378	PRSS1
MOL000378	PIM1
MOL000378	CCNA2
MOL000378	PNRC2
MOL000378	KCNMA1
MOL000378	CALML5
MOL000379	PTGS2
MOL000379	TOP2A
MOL000379	PNRC2
MOL000380	NOS2
MOL000380	PTGS1
MOL000380	CHRM3
MOL000380	F2R
MOL000380	CHRM1
MOL000380	NCOA7
MOL000380	SCN5A
MOL000380	PTGS2
MOL000380	HTR3A
MOL000380	RARA
MOL000380	ACHE
MOL000380	ADRA1B
MOL000380	ADRB2
MOL000380	ADRA1D
MOL000380	GABRA1
MOL000380	HSP90AB1
MOL000380	CHRNA7
MOL000380	PRSS1
MOL000380	PNRC2
MOL000380	CALML5
MOL000380	CHRM4
MOL000387	PTGS2
MOL000387	VEGFC
MOL000387	HGF
MOL000387	HSP90AB1
MOL000387	KCNMA1
MOL000387	PTGS1
MOL000387	TOP2A
MOL000392	NOS2
MOL000392	PTGS1
MOL000392	CHRM1
MOL000392	NCOA7
MOL000392	AR
MOL000392	PPARG
MOL000392	PTGS2
MOL000392	RARA
MOL000392	PDE3B
MOL000392	ADRA1A
MOL000392	SLC6A3
MOL000392	ADRB2
MOL000392	SLC6A4
MOL000392	ESR2
MOL000392	DPP4
MOL000392	MAPK14
MOL000392	GSK3B
MOL000392	HSP90AB1
MOL000392	CDK2
MOL000392	CHEK1
MOL000392	PRKACA
MOL000392	PRSS1
MOL000392	PIM1
MOL000392	CCNA2
MOL000392	CALML5
MOL000392	PKIA
MOL000392	F2R
MOL000392	NOS3
MOL000392	ACHE
MOL000392	MBLAC1
MOL000392	JUND
MOL000392	IL4
MOL000392	SIRT1
MOL000392	ATP5F1E
MOL000392	MT-ND1
MOL000392	HSD3B1
MOL000417	NOS2
MOL000417	PTGS1
MOL000417	NCOA7
MOL000417	AR
MOL000417	PPARG
MOL000417	PTGS2
MOL000417	RARA
MOL000417	PDE3B
MOL000417	ESR2
MOL000417	DPP4
MOL000417	MAPK14
MOL000417	GSK3B
MOL000417	HSP90AB1
MOL000417	CDK2
MOL000417	CHEK1
MOL000417	PRKACA
MOL000417	PRSS1
MOL000417	PIM1
MOL000417	CCNA2
MOL000417	PNRC2
MOL000417	CALML5
MOL000417	ADRB2
MOL000422	NOS2
MOL000422	PTGS1
MOL000422	AR
MOL000422	PPARG
MOL000422	PTGS2
MOL000422	HSP90AB1
MOL000422	PIK3CG
MOL000422	PRKACA
MOL000422	PNRC2
MOL000422	DPP4
MOL000422	PRSS1
MOL000422	PAQR6
MOL000422	F2R
MOL000422	CHRM1
MOL000422	NOS3
MOL000422	GABRA2
MOL000422	ACHE
MOL000422	SLC6A2
MOL000422	CHRM2
MOL000422	ADRA1B
MOL000422	GABRA1
MOL000422	TOP2A
MOL000422	F7
MOL000422	CALML5
MOL000422	RELA
MOL000422	IKBKB
MOL000422	AKT1
MOL000422	BCL2
MOL000422	BAX
MOL000422	TNF
MOL000422	JUND
MOL000422	AHSA1
MOL000422	CASP3
MOL000422	MAP3K7
MOL000422	XDH
MOL000422	MMP1
MOL000422	STAT5B
MOL000422	CDC42
MOL000422	HMOX1
MOL000422	CYP3A4
MOL000422	CYP1A2
MOL000422	CYP1A1
MOL000422	ICAM2
MOL000422	SELE
MOL000422	VCAM1
MOL000422	NR1I2
MOL000422	CYP1B1
MOL000422	ALOX5
MOL000422	HAS2
MOL000422	GSTP1
MOL000422	AHR
MOL000422	PSMD11
MOL000422	SLC2A2
MOL000422	INSR
MOL000422	DIO1
MOL000422	PPP3CA
MOL000422	GSTM2
MOL000422	AKR1C3
MOL000422	PI3
MOL000433	CDK2
MOL000433	F2R
MOL000433	GSK3B
MOL000439	TOP2A
MOL000442	PTGS2
MOL000442	RARA
MOL000442	HSP90AB1
MOL000442	PRSS1
MOL000098	PTGS1
MOL000098	AR
MOL000098	PPARG
MOL000098	PTGS2
MOL000098	HSP90AB1
MOL000098	PIK3CG
MOL000098	PNRC2
MOL000098	DPP4
MOL000098	AKR1B1
MOL000098	PRSS1
MOL000098	TOP2A
MOL000098	F2R
MOL000098	KCNC2
MOL000098	SCN5A
MOL000098	F10
MOL000098	ADRB2
MOL000098	MMP3
MOL000098	PRKACA
MOL000098	F7
MOL000098	NOS3
MOL000098	RARA
MOL000098	ACHE
MOL000098	GABRA1
MOL000098	RELA
MOL000098	EGF
MOL000098	AKT1
MOL000098	VEGFA
MOL000098	CCND3
MOL000098	BCL2
MOL000098	BAK1
MOL000098	FOS
MOL000098	CDKN1C
MOL000098	EIF2A
MOL000098	BAX
MOL000098	CASP9
MOL000098	PLAU
MOL000098	MMP2
MOL000098	MMP9
MOL000098	MAP3K7
MOL000098	IL10
MOL000098	RBL1
MOL000098	TNF
MOL000098	JUND
MOL000098	IL36A
MOL000098	AHSA1
MOL000098	CASP3
MOL000098	TP53
MOL000098	ELK1
MOL000098	NFKBIA
MOL000098	POR
MOL000098	ODC1
MOL000098	XDH
MOL000098	CASP8
MOL000098	TOP1
MOL000098	RAF1
MOL000098	ITGAV
MOL000098	MMP1
MOL000098	HIF1AN
MOL000098	STAT5B
MOL000098	RUNX1T1
MOL000098	CDC42
MOL000098	HSPA9
MOL000098	ERBB2
MOL000098	ACACB
MOL000098	HMOX1
MOL000098	CYP3A4
MOL000098	CYP1A2
MOL000098	CAV1
MOL000098	MYC
MOL000098	F3
MOL000098	GJC1
MOL000098	CYP1A1
MOL000098	ICAM2
MOL000098	IL1B
MOL000098	CX3CR1
MOL000098	SELE
MOL000098	VCAM1
MOL000098	PTGER3
MOL000098	IL36B
MOL000098	PRKCB
MOL000098	NAIP
MOL000098	DUOXA1
MOL000098	HSPB1
MOL000098	TGFB1
MOL000098	SULT1E1
MOL000098	MGAM
MOL000098	IL2
MOL000098	NR1I2
MOL000098	CYP1B1
MOL000098	CCNB1
MOL000098	PLAT
MOL000098	THBD
MOL000098	SERPINE1
MOL000098	COL1A1
MOL000098	IFNG
MOL000098	ALOX5
MOL000098	PTEN
MOL000098	IL1A
MOL000098	MPO
MOL000098	NCF2
MOL000098	ABCG4
MOL000098	HAS2
MOL000098	GSTP1
MOL000098	NFE2L2
MOL000098	AHR
MOL000098	PSMD11
MOL000098	SLC2A2
MOL000098	COL3A1
MOL000098	CXCL13
MOL000098	CXCL14
MOL000098	DDB1
MOL000098	CHEK2
MOL000098	INSR
MOL000098	CLDN4
MOL000098	PPARA
MOL000098	PPARD
MOL000098	CRP
MOL000098	CXCL10
MOL000098	CHUK
MOL000098	SPP1
MOL000098	RUNX2
MOL000098	RASSF3
MOL000098	E2F1
MOL000098	E2F2
MOL000098	ACP3
MOL000098	CTSD
MOL000098	IGFBP6
MOL000098	IGF2
MOL000098	CD40LG
MOL000098	IRF3
MOL000098	ERBB3
MOL000098	PON2
MOL000098	DIO1
MOL000098	PCOLCE
MOL000098	NPEPPS
MOL000098	HK2
MOL000098	NKX3-1
MOL001736	PTGS1
MOL001736	PTGS2
MOL001736	HSP90AB1
MOL001736	PIK3CG
MOL000358	PAQR6
MOL000358	PNRC2
MOL000358	PTGS1
MOL000358	PTGS2
MOL000358	HSP90AB1
MOL000358	PIK3CG
MOL000358	KCNC2
MOL000358	PRKACA
MOL000358	DRD1
MOL000358	CHRM3
MOL000358	Chrm1
MOL000358	SCN5A
MOL000358	GABRA2
MOL000358	CHRM4
MOL000358	PDE3A
MOL000358	HTR2A
MOL000358	GABRA5
MOL000358	ADRA1A
MOL000358	GABRA3
MOL000358	CHRM2
MOL000358	ADRA1B
MOL000358	ADRB2
MOL000358	CHRNA2
MOL000358	SLC6A4
MOL000358	OPRM1
MOL000358	GABRA1
MOL000358	CHRNA7
MOL000358	FGFR4
MOL000358	BCL2
MOL000358	BAX
MOL000358	CASP9
MOL000358	JUND
MOL000358	CASP3
MOL000358	CASP8
MOL000358	ITGAV
MOL000358	TGFB1
MOL000358	PON2
MOL000358	MAP4
MOL000359	PAQR6
MOL000359	PNRC2
MOL000359	NR3C2
MOL000492	PTGS1
MOL000492	NCOA7
MOL000492	PTGS2
MOL000492	HSP90AB1
MOL000492	MBLAC1
MOL000492	PRKACA
MOL000492	PNRC2
MOL000492	CALML5
MOL000492	RXRA
MOL000492	CAT
MOL000492	HAS2
MOL000073	PTGS1
MOL000073	NCOA7
MOL000073	PTGS2
MOL000073	HSP90AB1
MOL000073	MBLAC1
MOL000073	PRKACA
MOL004576	PTGS1
MOL004576	PTGS2
MOL004576	HSP90AB1
MOL004576	PIK3CG
MOL004576	RXRA
MOL004576	AKR1B1
MOL004576	RELA
MOL004576	MOB1B
MOL004576	ICAM2
MOL004576	MOGAT3
MOL004576	MTTP
MOL004576	APOB
MOL000096	PTGS1
MOL000096	NCOA7
MOL000096	PTGS2
MOL000096	HSP90AB1
MOL000096	MBLAC1
MOL000096	PRKACA
MOL000096	PNRC2
MOL000096	CALML5
MOL000096	CYP4A11
MOL000096	PPARG
MOL000096	KLF7
MOL007923	PPARG
MOL007923	LTA4H
MOL007923	PRSS1
MOL007923	NCOA7
MOL007923	ADRB2
MOL007923	CCNA2
Xanthine	ADRA1A
Xanthine	ESRRG
Xanthine	ESR2
Xanthine	ADRA2A
Xanthine	ESR1
Xanthine	ADRA1D
Xanthine	ADRA1B
Xanthine	ADRA2C
Xanthine	ADRA2B
Xanthine	PHKG2
Xanthine	APLP1
Xanthine	CHRNA7
Xanthine	INS
Xanthine	CALCA
Xanthine	TFAP2C
Xanthine	TOX3
Xanthine	NAV2
Xanthine	TGFB1
Xanthine	ADRB2
Xanthine	MED1
Xanthine	GSK3A
Xanthine	NKX3-1
Xanthine	CETN2
Xanthine	NR0B1
Xanthine	CETN1
Xanthine	TRPV1
Xanthine	SHH
Xanthine	LEF1
Xanthine	ADRBK1
Xanthine	ARRB2
Xanthine	ADRB1
Xanthine	UCHL1
Xanthine	PDE4D
Xanthine	FGFR2
Xanthine	PGR
Xanthine	PPARGC1B
Xanthine	WNT4
Xanthine	ARRB1
Xanthine	NCOA3
Xanthine	AREG
Xanthine	DRD5
Xanthine	ATP2B4
Xanthine	ARRDC3
Xanthine	GPER1
Xanthine	WNT5A
Xanthine	ADORA1
Xanthine	ADAM17
Xanthine	ADRB3
Xanthine	NOS1
Xanthine	RGS2
Xanthine	TRPM8
Xanthine	SOX9
Xanthine	VDR
Xanthine	TPM1
Xanthine	EDN2
Xanthine	TRIM24
Xanthine	TRPA1
Guanidine	GAMT
Guanidine	DLG4
Guanidine	RNASE1
Guanidine	ALDH2
Guanidine	KCND1
Guanidine	KCNA3
Guanidine	PRKAB1
Guanidine	ADH1A
Guanidine	KCNA10
Guanidine	KCNC3
Guanidine	KCNA1
Guanidine	KCNA2
Guanidine	TPO
Guanidine	CAT
Guanidine	KCNB1
Guanidine	ADH1B
Guanidine	KCNC2
Guanidine	KCNC1
Guanidine	ADH1C
Guanidine	KCNB2
Guanidine	KCNA5
Guanidine	KCND2
Guanidine	KCNA4
Guanidine	KCNA7
Guanidine	KCNA6
Guanidine	KCND3
Guanidine	GUCY1B3
Guanidine	GATM
Guanidine	KCNK4
Guanidine	IYD
Guanidine	KCNQ1
Guanidine	FBP1
Guanidine	DGKI
Guanidine	ADH7
Guanidine	NFIB
Guanidine	CYGB
Guanidine	NRXN3
Guanidine	LRRC4B
Guanidine	AQP8
Guanidine	ARX
Guanidine	IGF1
Guanidine	SHANK3
Guanidine	ACY3
Guanidine	ASPA
Guanidine	NRXN1
Guanidine	EDN1
Guanidine	OXT
Guanidine	MAGI2
Guanidine	APOE
Guanidine	SOX15
Guanidine	CNTNAP4
Guanidine	RNASE4
Guanidine	RAB3A
Guanidine	MC4R
Guanidine	IL1B
Guanidine	GRIN2A
Guanidine	SLC17A7
Guanidine	CYP11A1
Guanidine	SCN5A
Guanidine	SCN10A
Guanidine	SPARC
Guanidine	SORCS3
Guanidine	RNASE8
Guanidine	KCNIP2
Guanidine	GPX7
Guanidine	CRLF1
Guanidine	FADD
Guanidine	SNTG2
Guanidine	SCGB1A1
Guanidine	OXTR
Guanidine	ALDH1B1
Guanidine	LEP
Guanidine	NLGN1
Guanidine	CACNA1D
Guanidine	RAPGEF2
Guanidine	DARS
Guanidine	ANK3
Guanidine	KCNE5
Guanidine	PPARD
Guanidine	NKX2-1
Guanidine	MIP
Guanidine	RYR3
Guanidine	ZPR1
Guanidine	ALDH3B1
Guanidine	NPPA
Guanidine	STX1A
Guanidine	PAXBP1
Guanidine	PAX7
Guanidine	ALDH3B2
Guanidine	RNASE2
Guanidine	NRXN2
Guanidine	ADORA1
Guanidine	ADH4
Guanidine	GJA5
Guanidine	FAS
Guanidine	DAB2IP
Guanidine	CYP2E1
Guanidine	ACY1
Guanosine	POLA1
Guanosine	ADORA2A
Guanosine	POLB
Guanosine	DNMT1
Guanosine	PNP
Guanosine	ADORA2B
Guanosine	ADORA3
Guanosine	ADORA1
Guanosine	TCN1
Guanosine	MUT
Guanosine	MMAB
Guanosine	MTRR
Guanosine	MTR
Guanosine	CUBN
Guanosine	AMN
Guanosine	MMACHC
Guanosine	MMAA
Guanosine	UHRF1
Guanosine	DNMT3A
Guanosine	POLE
Guanosine	BRCA1
Guanosine	PRKDC
Guanosine	KDM1A
Guanosine	POLG
Guanosine	LIG4
Guanosine	USP7
Guanosine	TCF3
Guanosine	POLD1
Guanosine	PAX5
Guanosine	TRDMT1
Guanosine	TACR2
Guanosine	UHRF2
Guanosine	DNMT3B
Guanosine	CTCF
Guanosine	KDM3A
Guanosine	MGMT
Guanosine	HELLS
Xanthinin	PGR
Xanthinin	AR
Xanthinin	CYP19A1
Xanthinin	NR3C2
Xanthinin	WNT4
Xanthinin	PRKCA
Xanthinin	PRKCD
Xanthinin	CACNA1I
Xanthinin	CACNA1G
Xanthinin	TNFSF11
Xanthinin	COL5A1
Xanthinin	NOX1
Xanthinin	PHB
Xanthinin	MED1
Xanthinin	NKX3-1
Xanthinin	ESR1
Xanthinin	NEDD4
Xanthinin	SHBG
Xanthinin	SERPINB3
Xanthinin	FOXP3
Xanthinin	C5
Xanthinin	SRC
Xanthinin	STAP1
Xanthinin	TGFB2
Xanthinin	MMP28
Xanthinin	UBR5
Xanthinin	IL10
Xanthinin	NR1I3
Xanthinin	TNFAIP3
Xanthinin	ALDH1A1
Xanthinin	IL4
Xanthinin	TSPO
Xanthinin	CX3CR1
Xanthinin	CD34
Xanthinin	S100A9
Xanthinin	PDGFB
Xanthinin	VDR
4-Guanidino-1-Butanol	RDH11
4-Guanidino-1-Butanol	RBP3
4-Guanidino-1-Butanol	RETSAT
4-Guanidino-1-Butanol	RDH13
4-Guanidino-1-Butanol	DHRS3
4-Guanidino-1-Butanol	RDH5
4-Guanidino-1-Butanol	ALDH1A3
4-Guanidino-1-Butanol	RDH12
4-Guanidino-1-Butanol	DHRS4
4-Guanidino-1-Butanol	RBP1
4-Guanidino-1-Butanol	ALDH1A1
4-Guanidino-1-Butanol	RLBP1
4-Guanidino-1-Butanol	RDH14
4-Guanidino-1-Butanol	RDH8
4-Guanidino-1-Butanol	LRAT
4-Guanidino-1-Butanol	ALDH1A2
4-Guanidino-1-Butanol	ALDH3A1
4-Guanidino-1-Butanol	RHO
4-Guanidino-1-Butanol	RS1
4-Guanidino-1-Butanol	CTSH
4-Guanidino-1-Butanol	OPN4
4-Guanidino-1-Butanol	RDH10
4-Guanidino-1-Butanol	ALDH8A1
4-Guanidino-1-Butanol	SHBG
4-Guanidino-1-Butanol	DHRS2
4-Guanidino-1-Butanol	HSD17B7
4-Guanidino-1-Butanol	AR
4-Guanidino-1-Butanol	THRA
4-Guanidino-1-Butanol	PAX2
4-Guanidino-1-Butanol	CBR3
4-Guanidino-1-Butanol	GATA3
4-Guanidino-1-Butanol	ASCL1
4-Guanidino-1-Butanol	DLX5
4-Guanidino-1-Butanol	RET
4-Guanidino-1-Butanol	THRB
4-Guanidino-1-Butanol	CRYM
4-Guanidino-1-Butanol	TSPO
4-Guanidino-1-Butanol	OPN5
4-Guanidino-1-Butanol	DHRS9
4-Guanidino-1-Butanol	CBR1
4-Guanidino-1-Butanol	CYP1A1
Hyrcanoside	ATP1A1
Hyrcanoside	GLRA3
Hyrcanoside	GABRB3
Cholesterol	VDR
Cholesterol	CYP27B1
Cholesterol	GC
Cholesterol	SNW1
Cholesterol	ESR1
Cholesterol	PGR
Cholesterol	NFKB1
Cholesterol	AKR1C3
Cholesterol	CYP24A1
Cholesterol	GPBAR1
Cholesterol	SNAI2
Cholesterol	MED1
Cholesterol	SNAI1
Cholesterol	CYP3A4
Cholesterol	CALB1
Cholesterol	FGF23
Cholesterol	GFI1
Cholesterol	LANCL2
Cholesterol	WNT4
Cholesterol	TCF3
Cholesterol	BAX
Cholesterol	KL
Cholesterol	CYP2R1
Cholesterol	PML
Cholesterol	B4GALT1
Cholesterol	S100G
Cholesterol	CYP27A1
Cholesterol	KANK2
Cholesterol	IRX5
Cholesterol	RXRA
Cholesterol	NR1H4
Cholesterol	TRIM24
Crocin	ATP1A1
Gardenoside	ATP1A1
Ursolic Acid	AR
Ursolic Acid	SRD5A1
Ursolic Acid	CYP17A1
Ursolic Acid	SLC8A1
Ursolic Acid	F12
Ursolic Acid	PRLR
Ursolic Acid	ESR1
Ursolic Acid	TRPV1
Ursolic Acid	PPARG
Ursolic Acid	PTGER1
Ursolic Acid	FFAR1
Ursolic Acid	PTGER4
Ursolic Acid	PGR
Ursolic Acid	NR3C1
Ursolic Acid	OPRK1
Ursolic Acid	FADS2
Ursolic Acid	FADS1
Ursolic Acid	PPARD
Ursolic Acid	PTGER2
Ursolic Acid	PTGS1
Ursolic Acid	ACSL4
Ursolic Acid	PTGER3
Ursolic Acid	PTGS2
Ursolic Acid	ELOVL4
Ursolic Acid	ANXA1
Ursolic Acid	ACSL3
Ursolic Acid	NR3C2
Ursolic Acid	ADRA1A
Ursolic Acid	HTR2A
Ursolic Acid	CHRM3
Ursolic Acid	OPRD1
Ursolic Acid	ADRA2A
Ursolic Acid	SLC22A6
Ursolic Acid	HTR2C
Ursolic Acid	ADRA1D
Ursolic Acid	DRD2
Ursolic Acid	CHRM5
Ursolic Acid	OPRM1
Ursolic Acid	HRH1
Ursolic Acid	ACE
Ursolic Acid	HTR7
Ursolic Acid	HTR1A
Ursolic Acid	ADRA1B
Ursolic Acid	ADRA2C
Ursolic Acid	SLC15A1
Ursolic Acid	SLC22A8
Ursolic Acid	SLC22A7
Ursolic Acid	DRD1
Ursolic Acid	SLC22A11
Ursolic Acid	ALB
Ursolic Acid	CHRM2
Ursolic Acid	CHRM4
Ursolic Acid	SLC15A2
Ursolic Acid	ADRA2B
Ursolic Acid	SLC6A2
Ursolic Acid	ESRRG
Ursolic Acid	COX6C
Ursolic Acid	COX5B
Ursolic Acid	COX7C
Ursolic Acid	COX1
Ursolic Acid	AKR1C2
Ursolic Acid	ADH1B
Ursolic Acid	COX5A
Ursolic Acid	COX3
Ursolic Acid	COX7A1
Ursolic Acid	FECH
Ursolic Acid	COX4I1
Ursolic Acid	PLA2G1B
Ursolic Acid	AKR1C1
Ursolic Acid	COX6A2
Ursolic Acid	HMGCR
Ursolic Acid	ADH1C
Ursolic Acid	COX6B1
Ursolic Acid	FABP6
Ursolic Acid	CES1
Ursolic Acid	COX7B
Ursolic Acid	COX2
Ursolic Acid	COX8A
Ursolic Acid	NR1H4
Geniposide	NR3C1
Dulcitol	TRPV3
Dulcitol	OPRK1
Dulcitol	TRPM8
Dulcitol	TRPA1
Dulcitol	SHMT1
Dulcitol	CCL2
Dulcitol	TYR
Gardnerilin A	HMGCR
Gardnerilin A	ITGB2
Gardnerilin A	ATP1A1
Gardnerilin A	ITGAL
Gardnerilin A	HDAC2
D-Mannitol	CACNB1
D-Mannitol	GRIA4
D-Mannitol	GABRA2
D-Mannitol	CACNG2
D-Mannitol	GABRD
D-Mannitol	CHRNA4
D-Mannitol	CHRNB3
D-Mannitol	GABRB1
D-Mannitol	GRIA1
D-Mannitol	GLRA2
D-Mannitol	KCNJ3
D-Mannitol	GABRG3
D-Mannitol	VCAM1
D-Mannitol	CHRNA7
D-Mannitol	KCNJ6
D-Mannitol	GABRE
D-Mannitol	GABRA3
D-Mannitol	SLC29A1
D-Mannitol	CACNA1S
D-Mannitol	GABRG1
D-Mannitol	GABRP
D-Mannitol	CHRNA10
D-Mannitol	GRIA2
D-Mannitol	GABRA4
D-Mannitol	CHRNA3
D-Mannitol	GABRB2
D-Mannitol	CACNA1C
D-Mannitol	CHRNB2
D-Mannitol	CACNA1D
D-Mannitol	HTR3D
D-Mannitol	GABRQ
D-Mannitol	CHRNA2
D-Mannitol	CHRNA6
D-Mannitol	GABRB3
D-Mannitol	KCNJ5
D-Mannitol	GRIN3A
D-Mannitol	HTR3B
D-Mannitol	GRIA3
D-Mannitol	GABRA5
D-Mannitol	SLC29A2
D-Mannitol	HTR3E
D-Mannitol	GABRA6
D-Mannitol	HTR3A
D-Mannitol	GABRA1
D-Mannitol	CHRNA9
D-Mannitol	CHRFAM7A
D-Mannitol	CHRNA5
D-Mannitol	CHRNB4
D-Mannitol	KCNJ9
D-Mannitol	HTR3C
D-Mannitol	GLRA1
D-Mannitol	CACNG1
D-Mannitol	TRPV3
D-Mannitol	OPRK1
D-Mannitol	TRPM8
D-Mannitol	TRPA1
D-Mannitol	BAAT
D-Mannitol	SHMT1
D-Mannitol	GCSH
D-Mannitol	ALAS1
D-Mannitol	GCAT
D-Mannitol	GSS
D-Mannitol	GLRA3
D-Mannitol	GRIN3B
D-Mannitol	GRIN2A
D-Mannitol	GNMT
D-Mannitol	GLRB
D-Mannitol	GLYAT
D-Mannitol	GPR18
D-Mannitol	GLYATL1
D-Mannitol	GATM
D-Mannitol	GRIN2C
D-Mannitol	GLDC
D-Mannitol	PIPOX
D-Mannitol	GARS
D-Mannitol	SHMT2
D-Mannitol	ALAS2
D-Mannitol	SLC6A9
D-Mannitol	GLYATL2
D-Mannitol	SLC32A1
D-Mannitol	AGXT
D-Mannitol	SLC36A1
D-Mannitol	SLC6A5
D-Mannitol	AGXT2
Enoxaparin	SERPINC1
Enoxaparin	SERPIND1
Enoxaparin	F10
Crocetin	RXRB
Crocetin	SLC8A1
Crocetin	GAMT
Crocetin	CKMT1B
Crocetin	RARRES1
Crocetin	NR0B1
Crocetin	TRPV1
Crocetin	RARG
Crocetin	PPARG
Crocetin	FFAR1
Crocetin	CKM
Crocetin	RARB
Crocetin	RXRG
Crocetin	FADS2
Crocetin	FADS1
Crocetin	PPARD
Crocetin	SLC6A8
Crocetin	PTGS1
Crocetin	ACSL4
Crocetin	CKMT2
Crocetin	PTGS2
Crocetin	CKMT1A
Crocetin	ELOVL4
Crocetin	ALDH1A1
Crocetin	RARA
Crocetin	CKB
Crocetin	GPRC5A
Crocetin	RXRA
Crocetin	ALDH1A2
Crocetin	ACSL3
Crocetin	APOA2
Crocetin	ALDH3A1
Crocetin	IL1B
Crocetin	TNF
Crocetin	SLC9A1
Crocetin	IL13
Crocetin	GATM
Crocetin	SC5D
Crocetin	SLC16A12
Crocetin	LPCAT1
Crocetin	COL27A1
Crocetin	SERPINB7
Crocetin	ABCC2
Crocetin	NDRG2
Crocetin	NAMPT
Crocetin	RGCC
Crocetin	IHH
Crocetin	OPN3
Crocetin	HOPX
Crocetin	LARP4B
Crocetin	ESRRG
Crocetin	FNDC5
Crocetin	SLC8B1
Crocetin	NR1H3
Crocetin	OSBPL8
Crocetin	IGF1
Crocetin	AVPR1A
Crocetin	MED1
Crocetin	FMR1
Crocetin	ELOVL3
Crocetin	FASLG
Crocetin	CACNA1A
Crocetin	PLA2R1
Crocetin	ITGB3
Crocetin	METRNL
Crocetin	ELOVL1
Crocetin	MAPK9
Crocetin	MAP4K4
Crocetin	ANXA13
Crocetin	FOXA1
Crocetin	NUFIP2
Crocetin	ADRA2A
Crocetin	OPN4
Crocetin	STX3
Crocetin	SOX15
Crocetin	OXER1
Crocetin	RPL7A
Crocetin	PNPLA2
Crocetin	CAPN3
Crocetin	EIF2AK1
Crocetin	CYP4F2
Crocetin	PTGIS
Crocetin	CNST
Crocetin	GDF5
Crocetin	SLC8A2
Crocetin	ALDH8A1
Crocetin	SHBG
Crocetin	SLC8A3
Crocetin	FGF10
Crocetin	ABCF1
Crocetin	SERPINH1
Crocetin	NPPC
Crocetin	AR
Crocetin	HEG1
Crocetin	PPARGC1B
Crocetin	ITGAV
Crocetin	GNAT2
Crocetin	MATN1
Crocetin	MYOD1
Crocetin	ELOVL6
Crocetin	PTPN2
Crocetin	S100A8
Crocetin	ALOX5AP
Crocetin	TCF3
Crocetin	AVP
Crocetin	PAX2
Crocetin	SP1
Crocetin	SLC6A4
Crocetin	SP3
Crocetin	BDKRB2
Crocetin	NR1H2
Crocetin	NEUROD2
Crocetin	FGF4
Crocetin	SCD5
Crocetin	INS
Crocetin	AGTR2
Crocetin	JAK3
Crocetin	GNB2L1
Crocetin	GATA3
Crocetin	ZNF536
Crocetin	ANAPC2
Crocetin	WNT11
Crocetin	TBC1D32
Crocetin	JUNB
Crocetin	ALOX15B
Crocetin	CDC20
Crocetin	DNAJA3
Crocetin	RET
Crocetin	KCNA5
Crocetin	COL1A1
Crocetin	NR1D1
Crocetin	SLC3A2
Crocetin	PAXBP1
Crocetin	MEX3C
Crocetin	NOTCH1
Crocetin	ELOVL7
Crocetin	PAX7
Crocetin	SCD
Crocetin	ABCA1
Crocetin	NAPRT
Crocetin	WDR77
Crocetin	MECOM
Crocetin	PLCB1
Crocetin	ABHD5
Crocetin	TSPO
Crocetin	GJD4
Crocetin	SNCA
Crocetin	ADIPOQ
Crocetin	RYR2
Crocetin	NODAL
Crocetin	CPLX2
Crocetin	PPARA
Crocetin	MYL2
Crocetin	ALOX15
Crocetin	ANXA1
Crocetin	SLC35G1
Crocetin	NOS1
Crocetin	TRPM8
Crocetin	PAWR
Crocetin	SOX9
Crocetin	DHRS9
Crocetin	S100A9
Crocetin	VDR
Crocetin	FABP3
Crocetin	CYP1A1
Crocetin	FGF2
Crocetin	ABCG1
Crocetin	PRDM16
Crocetin	CYR61
Crocetin	CCM2L
Crocetin	TRPA1
Heparin	SERPINC1
Heparin	F10
Heparin	PROS1
Heparin	F12
Heparin	PROC
Heparin	SERPIND1
Heparin	NR0B1
Heparin	NOS2
Heparin	NR3C1
Heparin	ANXA1
Nadroparin	SERPINC1
Nadroparin	F10
Nadroparin	PROS1
Nadroparin	F12
Nadroparin	PROC
Nadroparin	SERPIND1
Nadroparin	NR0B1
Nadroparin	NOS2
Nadroparin	NR3C1
Nadroparin	ANXA1
D-Mannoheptulose	TOP1
D-Mannoheptulose	ESRRG
D-Mannoheptulose	COX6C
D-Mannoheptulose	COX5B
D-Mannoheptulose	COX7C
D-Mannoheptulose	COX1
D-Mannoheptulose	AKR1C2
D-Mannoheptulose	AKR1D1
D-Mannoheptulose	COX5A
D-Mannoheptulose	COX3
D-Mannoheptulose	AR
D-Mannoheptulose	COX7A1
D-Mannoheptulose	FECH
D-Mannoheptulose	COX4I1
D-Mannoheptulose	PLA2G1B
D-Mannoheptulose	COX6A2
D-Mannoheptulose	TYR
D-Mannoheptulose	ADH1C
D-Mannoheptulose	COX6B1
D-Mannoheptulose	FABP6
D-Mannoheptulose	CES1
D-Mannoheptulose	SRD5A2
D-Mannoheptulose	COX7B
D-Mannoheptulose	COX2
D-Mannoheptulose	COX8A
D-Mannoheptulose	NR1H4
D-Mannoheptulose	PDE7B
D-Mannoheptulose	PDE4A
D-Mannoheptulose	ADORA2A
D-Mannoheptulose	PDE4D
D-Mannoheptulose	PDE7A
D-Mannoheptulose	PDE4C
D-Mannoheptulose	PDE4B
D-Mannoheptulose	ADORA1
D-Mannoheptulose	RIPK1
D-Mannoheptulose	TACR2
D-Mannoheptulose	ADA
D-Mannoheptulose	HAP1
L-Galactoheptulose	TOP1
L-Galactoheptulose	ESRRG
L-Galactoheptulose	COX6C
L-Galactoheptulose	COX5B
L-Galactoheptulose	COX7C
L-Galactoheptulose	COX1
L-Galactoheptulose	AKR1C2
L-Galactoheptulose	AKR1D1
L-Galactoheptulose	COX5A
L-Galactoheptulose	COX3
L-Galactoheptulose	AR
L-Galactoheptulose	COX7A1
L-Galactoheptulose	FECH
L-Galactoheptulose	COX4I1
L-Galactoheptulose	PLA2G1B
L-Galactoheptulose	COX6A2
L-Galactoheptulose	TYR
L-Galactoheptulose	ADH1C
L-Galactoheptulose	COX6B1
L-Galactoheptulose	FABP6
L-Galactoheptulose	CES1
L-Galactoheptulose	SRD5A2
L-Galactoheptulose	COX7B
L-Galactoheptulose	COX2
L-Galactoheptulose	COX8A
L-Galactoheptulose	NR1H4
L-Galactoheptulose	PDE7B
L-Galactoheptulose	PDE4A
L-Galactoheptulose	ADORA2A
L-Galactoheptulose	PDE4D
L-Galactoheptulose	PDE7A
L-Galactoheptulose	PDE4C
L-Galactoheptulose	PDE4B
L-Galactoheptulose	ADORA1
L-Galactoheptulose	RIPK1
L-Galactoheptulose	TACR2
L-Galactoheptulose	ADA
L-Galactoheptulose	HAP1
MOL000211	HQ
MOL000239	HQ
MOL000296	HQ
MOL000033	HQ
MOL000354	HQ
MOL000371	HQ
MOL000378	HQ
MOL000379	HQ
MOL000380	HQ
MOL000387	HQ
MOL000392	HQ
MOL000417	HQ
MOL000422	HQ
MOL000433	HQ
MOL000439	HQ
MOL000442	HQ
MOL000098	HQ
MOL001736	GZ
MOL000358	GZ
MOL000359	GZ
MOL000492	GZ
MOL000073	GZ
MOL004576	GZ
MOL000359	DXT
MOL000358	DXT
MOL000096	DXT
MOL007923	DXT
Xanthine	DL
Guanidine	DL
Guanosine	DL
Xanthinin	DL
4-Guanidino-1-Butanol	DL
Hyrcanoside	DL
Cholesterol	DL
Crocin	DL
Gardenoside	DL
Ursolic Acid	DL
Geniposide	DL
Dulcitol	DL
Gardnerilin A	DL
D-Mannitol	DL
Enoxaparin	DL
Crocetin	DL
Heparin	DL
Nadroparin	DL
D-Mannoheptulose	DL
L-Galactoheptulose	DL
Crocin	SZ
Gardenoside	SZ
Ursolic Acid	SZ
Geniposide	SZ
Dulcitol	SZ
Gardnerilin A	SZ
D-Mannitol	SZ
Enoxaparin	SZ
Crocetin	SZ
Heparin	SZ
Nadroparin	SZ
D-Mannoheptulose	SZ
L-Galactoheptulose	SZ

## Sheet: node
node	type
PAQR6	gene
NOS2	gene
PTGS1	gene
AR	gene
SCN5A	gene
PTGS2	gene
ESR2	gene
DPP4	gene
HSP90AB1	gene
CDK2	gene
CHEK1	gene
PRSS1	gene
PNRC2	gene
CALML5	gene
CHRM3	gene
CHRM1	gene
GABRA2	gene
GABRA3	gene
CHRM2	gene
ADRA1B	gene
GABRA1	gene
GRIA2	gene
GABRA6	gene
GABRA5	gene
IGHG1	gene
ADH1B	gene
ADH1C	gene
LYZ	gene
RARA	gene
PDE3B	gene
SLC6A2	gene
FGFR4	gene
NCOA7	gene
PPARG	gene
PTPN22	gene
MAPK14	gene
GSK3B	gene
PIK3CG	gene
PRKACA	gene
PIM1	gene
CCNA2	gene
PYGM	gene
PPARD	gene
AKR1B1	gene
F7	gene
F2R	gene
NOS3	gene
ACHE	gene
RELA	gene
XDH	gene
NCF2	gene
OLR1	gene
ADRB1	gene
HTR3A	gene
ADRA2C	gene
ADRB2	gene
ADRA1D	gene
OPRM1	gene
DRD1	gene
KCNC2	gene
F10	gene
CHRM5	gene
CHRM4	gene
OPRD1	gene
HTR2A	gene
ADRA1A	gene
SLC6A3	gene
SLC6A4	gene
RXRB	gene
KCNMA1	gene
TOP2A	gene
CHRNA7	gene
VEGFC	gene
HGF	gene
PKIA	gene
MBLAC1	gene
JUND	gene
IL4	gene
SIRT1	gene
ATP5F1E	gene
MT-ND1	gene
HSD3B1	gene
IKBKB	gene
AKT1	gene
BCL2	gene
BAX	gene
TNF	gene
AHSA1	gene
CASP3	gene
MAP3K7	gene
MMP1	gene
STAT5B	gene
CDC42	gene
HMOX1	gene
CYP3A4	gene
CYP1A2	gene
CYP1A1	gene
ICAM2	gene
SELE	gene
VCAM1	gene
NR1I2	gene
CYP1B1	gene
ALOX5	gene
HAS2	gene
GSTP1	gene
AHR	gene
PSMD11	gene
SLC2A2	gene
INSR	gene
DIO1	gene
PPP3CA	gene
GSTM2	gene
AKR1C3	gene
PI3	gene
MMP3	gene
EGF	gene
VEGFA	gene
CCND3	gene
BAK1	gene
FOS	gene
CDKN1C	gene
EIF2A	gene
CASP9	gene
PLAU	gene
MMP2	gene
MMP9	gene
IL10	gene
RBL1	gene
IL36A	gene
TP53	gene
ELK1	gene
NFKBIA	gene
POR	gene
ODC1	gene
CASP8	gene
TOP1	gene
RAF1	gene
ITGAV	gene
HIF1AN	gene
RUNX1T1	gene
HSPA9	gene
ERBB2	gene
ACACB	gene
CAV1	gene
MYC	gene
F3	gene
GJC1	gene
IL1B	gene
CX3CR1	gene
PTGER3	gene
IL36B	gene
PRKCB	gene
NAIP	gene
DUOXA1	gene
HSPB1	gene
TGFB1	gene
SULT1E1	gene
MGAM	gene
IL2	gene
CCNB1	gene
PLAT	gene
THBD	gene
SERPINE1	gene
COL1A1	gene
IFNG	gene
PTEN	gene
IL1A	gene
MPO	gene
ABCG4	gene
NFE2L2	gene
COL3A1	gene
CXCL13	gene
CXCL14	gene
DDB1	gene
CHEK2	gene
CLDN4	gene
PPARA	gene
CRP	gene
CXCL10	gene
CHUK	gene
SPP1	gene
RUNX2	gene
RASSF3	gene
E2F1	gene
E2F2	gene
ACP3	gene
CTSD	gene
IGFBP6	gene
IGF2	gene
CD40LG	gene
IRF3	gene
ERBB3	gene
PON2	gene
PCOLCE	gene
NPEPPS	gene
HK2	gene
NKX3-1	gene
PDE3A	gene
CHRNA2	gene
MAP4	gene
NR3C2	gene
RXRA	gene
CAT	gene
MOB1B	gene
MOGAT3	gene
MTTP	gene
APOB	gene
CYP4A11	gene
KLF7	gene
LTA4H	gene
ESRRG	gene
ADRA2A	gene
ESR1	gene
ADRA2B	gene
PHKG2	gene
APLP1	gene
INS	gene
CALCA	gene
TFAP2C	gene
TOX3	gene
NAV2	gene
MED1	gene
GSK3A	gene
CETN2	gene
NR0B1	gene
CETN1	gene
TRPV1	gene
SHH	gene
LEF1	gene
ADRBK1	gene
ARRB2	gene
UCHL1	gene
PDE4D	gene
FGFR2	gene
PGR	gene
PPARGC1B	gene
WNT4	gene
ARRB1	gene
NCOA3	gene
AREG	gene
DRD5	gene
ATP2B4	gene
ARRDC3	gene
GPER1	gene
WNT5A	gene
ADORA1	gene
ADAM17	gene
ADRB3	gene
NOS1	gene
RGS2	gene
TRPM8	gene
SOX9	gene
VDR	gene
TPM1	gene
EDN2	gene
TRIM24	gene
TRPA1	gene
GAMT	gene
DLG4	gene
RNASE1	gene
ALDH2	gene
KCND1	gene
KCNA3	gene
PRKAB1	gene
ADH1A	gene
KCNA10	gene
KCNC3	gene
KCNA1	gene
KCNA2	gene
TPO	gene
KCNB1	gene
KCNC1	gene
KCNB2	gene
KCNA5	gene
KCND2	gene
KCNA4	gene
KCNA7	gene
KCNA6	gene
KCND3	gene
GUCY1B3	gene
GATM	gene
KCNK4	gene
IYD	gene
KCNQ1	gene
FBP1	gene
DGKI	gene
ADH7	gene
NFIB	gene
CYGB	gene
NRXN3	gene
LRRC4B	gene
AQP8	gene
ARX	gene
IGF1	gene
SHANK3	gene
ACY3	gene
ASPA	gene
NRXN1	gene
EDN1	gene
OXT	gene
MAGI2	gene
APOE	gene
SOX15	gene
CNTNAP4	gene
RNASE4	gene
RAB3A	gene
MC4R	gene
GRIN2A	gene
SLC17A7	gene
CYP11A1	gene
SCN10A	gene
SPARC	gene
SORCS3	gene
RNASE8	gene
KCNIP2	gene
GPX7	gene
CRLF1	gene
FADD	gene
SNTG2	gene
SCGB1A1	gene
OXTR	gene
ALDH1B1	gene
LEP	gene
NLGN1	gene
CACNA1D	gene
RAPGEF2	gene
DARS	gene
ANK3	gene
KCNE5	gene
NKX2-1	gene
MIP	gene
RYR3	gene
ZPR1	gene
ALDH3B1	gene
NPPA	gene
STX1A	gene
PAXBP1	gene
PAX7	gene
ALDH3B2	gene
RNASE2	gene
NRXN2	gene
ADH4	gene
GJA5	gene
FAS	gene
DAB2IP	gene
CYP2E1	gene
ACY1	gene
POLA1	gene
ADORA2A	gene
POLB	gene
DNMT1	gene
PNP	gene
ADORA2B	gene
ADORA3	gene
TCN1	gene
MUT	gene
MMAB	gene
MTRR	gene
MTR	gene
CUBN	gene
AMN	gene
MMACHC	gene
MMAA	gene
UHRF1	gene
DNMT3A	gene
POLE	gene
BRCA1	gene
PRKDC	gene
KDM1A	gene
POLG	gene
LIG4	gene
USP7	gene
TCF3	gene
POLD1	gene
PAX5	gene
TRDMT1	gene
TACR2	gene
UHRF2	gene
DNMT3B	gene
CTCF	gene
KDM3A	gene
MGMT	gene
HELLS	gene
CYP19A1	gene
PRKCA	gene
PRKCD	gene
CACNA1I	gene
CACNA1G	gene
TNFSF11	gene
COL5A1	gene
NOX1	gene
PHB	gene
NEDD4	gene
SHBG	gene
SERPINB3	gene
FOXP3	gene
C5	gene
SRC	gene
STAP1	gene
TGFB2	gene
MMP28	gene
UBR5	gene
NR1I3	gene
TNFAIP3	gene
ALDH1A1	gene
TSPO	gene
CD34	gene
S100A9	gene
PDGFB	gene
RDH11	gene
RBP3	gene
RETSAT	gene
RDH13	gene
DHRS3	gene
RDH5	gene
ALDH1A3	gene
RDH12	gene
DHRS4	gene
RBP1	gene
RLBP1	gene
RDH14	gene
RDH8	gene
LRAT	gene
ALDH1A2	gene
ALDH3A1	gene
RHO	gene
RS1	gene
CTSH	gene
OPN4	gene
RDH10	gene
ALDH8A1	gene
DHRS2	gene
HSD17B7	gene
THRA	gene
PAX2	gene
CBR3	gene
GATA3	gene
ASCL1	gene
DLX5	gene
RET	gene
THRB	gene
CRYM	gene
OPN5	gene
DHRS9	gene
CBR1	gene
ATP1A1	gene
GLRA3	gene
GABRB3	gene
CYP27B1	gene
GC	gene
SNW1	gene
NFKB1	gene
CYP24A1	gene
GPBAR1	gene
SNAI2	gene
SNAI1	gene
CALB1	gene
FGF23	gene
GFI1	gene
LANCL2	gene
KL	gene
CYP2R1	gene
PML	gene
B4GALT1	gene
S100G	gene
CYP27A1	gene
KANK2	gene
IRX5	gene
NR1H4	gene
SRD5A1	gene
CYP17A1	gene
SLC8A1	gene
F12	gene
PRLR	gene
PTGER1	gene
FFAR1	gene
PTGER4	gene
NR3C1	gene
OPRK1	gene
FADS2	gene
FADS1	gene
PTGER2	gene
ACSL4	gene
ELOVL4	gene
ANXA1	gene
ACSL3	gene
SLC22A6	gene
HTR2C	gene
DRD2	gene
HRH1	gene
ACE	gene
HTR7	gene
HTR1A	gene
SLC15A1	gene
SLC22A8	gene
SLC22A7	gene
SLC22A11	gene
ALB	gene
SLC15A2	gene
COX6C	gene
COX5B	gene
COX7C	gene
COX1	gene
AKR1C2	gene
COX5A	gene
COX3	gene
COX7A1	gene
FECH	gene
COX4I1	gene
PLA2G1B	gene
AKR1C1	gene
COX6A2	gene
HMGCR	gene
COX6B1	gene
FABP6	gene
CES1	gene
COX7B	gene
COX2	gene
COX8A	gene
TRPV3	gene
SHMT1	gene
CCL2	gene
TYR	gene
ITGB2	gene
ITGAL	gene
HDAC2	gene
CACNB1	gene
GRIA4	gene
CACNG2	gene
GABRD	gene
CHRNA4	gene
CHRNB3	gene
GABRB1	gene
GRIA1	gene
GLRA2	gene
KCNJ3	gene
GABRG3	gene
KCNJ6	gene
GABRE	gene
SLC29A1	gene
CACNA1S	gene
GABRG1	gene
GABRP	gene
CHRNA10	gene
GABRA4	gene
CHRNA3	gene
GABRB2	gene
CACNA1C	gene
CHRNB2	gene
HTR3D	gene
GABRQ	gene
CHRNA6	gene
KCNJ5	gene
GRIN3A	gene
HTR3B	gene
GRIA3	gene
SLC29A2	gene
HTR3E	gene
CHRNA9	gene
CHRFAM7A	gene
CHRNA5	gene
CHRNB4	gene
KCNJ9	gene
HTR3C	gene
GLRA1	gene
CACNG1	gene
BAAT	gene
GCSH	gene
ALAS1	gene
GCAT	gene
GSS	gene
GRIN3B	gene
GNMT	gene
GLRB	gene
GLYAT	gene
GPR18	gene
GLYATL1	gene
GRIN2C	gene
GLDC	gene
PIPOX	gene
GARS	gene
SHMT2	gene
ALAS2	gene
SLC6A9	gene
GLYATL2	gene
SLC32A1	gene
AGXT	gene
SLC36A1	gene
SLC6A5	gene
AGXT2	gene
SERPINC1	gene
SERPIND1	gene
CKMT1B	gene
RARRES1	gene
RARG	gene
CKM	gene
RARB	gene
RXRG	gene
SLC6A8	gene
CKMT2	gene
CKMT1A	gene
CKB	gene
GPRC5A	gene
APOA2	gene
SLC9A1	gene
IL13	gene
SC5D	gene
SLC16A12	gene
LPCAT1	gene
COL27A1	gene
SERPINB7	gene
ABCC2	gene
NDRG2	gene
NAMPT	gene
RGCC	gene
IHH	gene
OPN3	gene
HOPX	gene
LARP4B	gene
FNDC5	gene
SLC8B1	gene
NR1H3	gene
OSBPL8	gene
AVPR1A	gene
FMR1	gene
ELOVL3	gene
FASLG	gene
CACNA1A	gene
PLA2R1	gene
ITGB3	gene
METRNL	gene
ELOVL1	gene
MAPK9	gene
MAP4K4	gene
ANXA13	gene
FOXA1	gene
NUFIP2	gene
STX3	gene
OXER1	gene
RPL7A	gene
PNPLA2	gene
CAPN3	gene
EIF2AK1	gene
CYP4F2	gene
PTGIS	gene
CNST	gene
GDF5	gene
SLC8A2	gene
SLC8A3	gene
FGF10	gene
ABCF1	gene
SERPINH1	gene
NPPC	gene
HEG1	gene
GNAT2	gene
MATN1	gene
MYOD1	gene
ELOVL6	gene
PTPN2	gene
S100A8	gene
ALOX5AP	gene
AVP	gene
SP1	gene
SP3	gene
BDKRB2	gene
NR1H2	gene
NEUROD2	gene
FGF4	gene
SCD5	gene
AGTR2	gene
JAK3	gene
GNB2L1	gene
ZNF536	gene
ANAPC2	gene
WNT11	gene
TBC1D32	gene
JUNB	gene
ALOX15B	gene
CDC20	gene
DNAJA3	gene
NR1D1	gene
SLC3A2	gene
MEX3C	gene
NOTCH1	gene
ELOVL7	gene
SCD	gene
ABCA1	gene
NAPRT	gene
WDR77	gene
MECOM	gene
PLCB1	gene
ABHD5	gene
GJD4	gene
SNCA	gene
ADIPOQ	gene
RYR2	gene
NODAL	gene
CPLX2	gene
MYL2	gene
ALOX15	gene
SLC35G1	gene
PAWR	gene
FABP3	gene
FGF2	gene
ABCG1	gene
PRDM16	gene
CYR61	gene
CCM2L	gene
PROS1	gene
PROC	gene
AKR1D1	gene
SRD5A2	gene
PDE7B	gene
PDE4A	gene
PDE7A	gene
PDE4C	gene
PDE4B	gene
RIPK1	gene
ADA	gene
HAP1	gene
HQ	drug
MOL000211	HQ
MOL000239	HQ
MOL000296	HQ
MOL000033	HQ
MOL000354	HQ
MOL000371	HQ
MOL000378	HQ
MOL000379	HQ
MOL000380	HQ
MOL000387	HQ
MOL000392	HQ
MOL000417	HQ
MOL000422	HQ
MOL000433	HQ
MOL000439	HQ
MOL000442	HQ
MOL000098	HQ
GZ	drug
MOL001736	GZ
MOL000358	CF
MOL000492	GZ
MOL000073	GZ
MOL004576	GZ
DXT	drug
MOL000359	CF
MOL000096	DXT
MOL007923	DXT
DL	drug
Xanthine	DL
Guanidine	DL
Guanosine	DL
Xanthinin	DL
4-Guanidino-1-Butanol	DL
Hyrcanoside	DL
Cholesterol	DL
SZ	drug
Crocin	SZ
Gardenoside	SZ
Ursolic Acid	SZ
Geniposide	SZ
Dulcitol	SZ
Gardnerilin A	SZ
D-Mannitol	SZ
Enoxaparin	SZ
Crocetin	SZ
Heparin	SZ
Nadroparin	SZ
D-Mannoheptulose	SZ
L-Galactoheptulose	SZ

## Sheet: Compounds
PAQR6
NOS2
PTGS1
AR
SCN5A
PTGS2
ESR2
DPP4
HSP90AB1
CDK2
CHEK1
PRSS1
PNRC2
CALML5
CHRM3
GABRA2
GABRA3
CHRM2
ADRA1B
GABRA1
GRIA2
GABRA6
GABRA5
IGHG1
ADH1B
ADH1C
LYZ
RARA
PDE3B
SLC6A2
FGFR4
NCOA7
PPARG
PTPN22
MAPK14
GSK3B
PIK3CG
PRKACA
PIM1
CCNA2
PYGM
PPARD
AKR1B1
F7
F2R
NOS3
ACHE
RELA
XDH
NCF2
OLR1
ADRB1
HTR3A
ADRA2C
ADRB2
ADRA1D
OPRM1
DRD1
KCNC2
F10
CHRM5
CHRM4
OPRD1
HTR2A
ADRA1A
SLC6A3
SLC6A4
RXRB
KCNMA1
TOP2A
CHRNA7
VEGFC
HGF
PKIA
MBLAC1
JUND
IL4
SIRT1
ATP5F1E
MT-ND1
HSD3B1
IKBKB
AKT1
BCL2
BAX
TNF
AHSA1
CASP3
MAP3K7
MMP1
STAT5B
CDC42
HMOX1
CYP3A4
CYP1A2
CYP1A1
ICAM2
SELE
VCAM1
NR1I2
CYP1B1
ALOX5
HAS2
GSTP1
AHR
PSMD11
SLC2A2
INSR
DIO1
PPP3CA
GSTM2
AKR1C3
PI3
MMP3
EGF
VEGFA
CCND3
BAK1
FOS
CDKN1C
EIF2A
CASP9
PLAU
MMP2
MMP9
IL10
RBL1
IL36A
TP53
ELK1
NFKBIA
POR
ODC1
CASP8
TOP1
RAF1
ITGAV
HIF1AN
RUNX1T1
HSPA9
ERBB2
ACACB
CAV1
MYC
F3
GJC1
IL1B
CX3CR1
PTGER3
IL36B
PRKCB
NAIP
DUOXA1
HSPB1
TGFB1
SULT1E1
MGAM
IL2
CCNB1
PLAT
THBD
SERPINE1
COL1A1
IFNG
PTEN
IL1A
MPO
ABCG4
NFE2L2
COL3A1
CXCL13
CXCL14
DDB1
CHEK2
CLDN4
PPARA
CRP
CXCL10
CHUK
SPP1
RUNX2
RASSF3
E2F1
E2F2
ACP3
CTSD
IGFBP6
IGF2
CD40LG
IRF3
ERBB3
PON2
PCOLCE
NPEPPS
HK2
NKX3-1
PDE3A
CHRNA2
MAP4
NR3C2
RXRA
CAT
MOB1B
MOGAT3
MTTP
APOB
CYP4A11
KLF7
LTA4H
ESRRG
ADRA2A
ESR1
ADRA2B
PHKG2
APLP1
INS
CALCA
TFAP2C
TOX3
NAV2
MED1
GSK3A
CETN2
NR0B1
CETN1
TRPV1
SHH
LEF1
ADRBK1
ARRB2
UCHL1
PDE4D
FGFR2
PGR
PPARGC1B
WNT4
ARRB1
NCOA3
AREG
DRD5
ATP2B4
ARRDC3
GPER1
WNT5A
ADORA1
ADAM17
ADRB3
NOS1
RGS2
TRPM8
SOX9
VDR
TPM1
EDN2
TRIM24
TRPA1
GAMT
DLG4
RNASE1
ALDH2
KCND1
KCNA3
PRKAB1
ADH1A
KCNA10
KCNC3
KCNA1
KCNA2
TPO
KCNB1
KCNC1
KCNB2
KCNA5
KCND2
KCNA4
KCNA7
KCNA6
KCND3
GUCY1B3
GATM
KCNK4
IYD
KCNQ1
FBP1
DGKI
ADH7
NFIB
CYGB
NRXN3
LRRC4B
AQP8
ARX
IGF1
SHANK3
ACY3
ASPA
NRXN1
EDN1
OXT
MAGI2
APOE
SOX15
CNTNAP4
RNASE4
RAB3A
MC4R
GRIN2A
SLC17A7
CYP11A1
SCN10A
SPARC
SORCS3
RNASE8
KCNIP2
GPX7
CRLF1
FADD
SNTG2
SCGB1A1
OXTR
ALDH1B1
LEP
NLGN1
CACNA1D
RAPGEF2
DARS
ANK3
KCNE5
NKX2-1
MIP
RYR3
ZPR1
ALDH3B1
NPPA
STX1A
PAXBP1
PAX7
ALDH3B2
RNASE2
NRXN2
ADH4
GJA5
FAS
DAB2IP
CYP2E1
ACY1
POLA1
ADORA2A
POLB
DNMT1
PNP
ADORA2B
ADORA3
TCN1
MUT
MMAB
MTRR
MTR
CUBN
AMN
MMACHC
MMAA
UHRF1
DNMT3A
POLE
BRCA1
PRKDC
KDM1A
POLG
LIG4
USP7
TCF3
POLD1
PAX5
TRDMT1
TACR2
UHRF2
DNMT3B
CTCF
KDM3A
MGMT
HELLS
CYP19A1
PRKCA
PRKCD
CACNA1I
CACNA1G
TNFSF11
COL5A1
NOX1
PHB
NEDD4
SHBG
SERPINB3
FOXP3
C5
SRC
STAP1
TGFB2
MMP28
UBR5
NR1I3
TNFAIP3
ALDH1A1
TSPO
CD34
S100A9
PDGFB
RDH11
RBP3
RETSAT
RDH13
DHRS3
RDH5
ALDH1A3
RDH12
DHRS4
RBP1
RLBP1
RDH14
RDH8
LRAT
ALDH1A2
ALDH3A1
RHO
RS1
CTSH
OPN4
RDH10
ALDH8A1
DHRS2
HSD17B7
THRA
PAX2
CBR3
GATA3
ASCL1
DLX5
RET
THRB
CRYM
OPN5
DHRS9
CBR1
ATP1A1
GLRA3
GABRB3
CYP27B1
GC
SNW1
NFKB1
CYP24A1
GPBAR1
SNAI2
SNAI1
CALB1
FGF23
GFI1
LANCL2
KL
CYP2R1
PML
B4GALT1
S100G
CYP27A1
KANK2
IRX5
NR1H4
SRD5A1
CYP17A1
SLC8A1
F12
PRLR
PTGER1
FFAR1
PTGER4
NR3C1
OPRK1
FADS2
FADS1
PTGER2
ACSL4
ELOVL4
ANXA1
ACSL3
SLC22A6
HTR2C
DRD2
HRH1
ACE
HTR7
HTR1A
SLC15A1
SLC22A8
SLC22A7
SLC22A11
ALB
SLC15A2
COX6C
COX5B
COX7C
COX1
AKR1C2
COX5A
COX3
COX7A1
FECH
COX4I1
PLA2G1B
AKR1C1
COX6A2
HMGCR
COX6B1
FABP6
CES1
COX7B
COX2
COX8A
TRPV3
SHMT1
CCL2
TYR
ITGB2
ITGAL
HDAC2
CACNB1
GRIA4
CACNG2
GABRD
CHRNA4
CHRNB3
GABRB1
GRIA1
GLRA2
KCNJ3
GABRG3
KCNJ6
GABRE
SLC29A1
CACNA1S
GABRG1
GABRP
CHRNA10
GABRA4
CHRNA3
GABRB2
CACNA1C
CHRNB2
HTR3D
GABRQ
CHRNA6
KCNJ5
GRIN3A
HTR3B
GRIA3
SLC29A2
HTR3E
CHRNA9
CHRFAM7A
CHRNA5
CHRNB4
KCNJ9
HTR3C
GLRA1
CACNG1
BAAT
GCSH
ALAS1
GCAT
GSS
GRIN3B
GNMT
GLRB
GLYAT
GPR18
GLYATL1
GRIN2C
GLDC
PIPOX
GARS
SHMT2
ALAS2
SLC6A9
GLYATL2
SLC32A1
AGXT
SLC36A1
SLC6A5
AGXT2
SERPINC1
SERPIND1
CKMT1B
RARRES1
RARG
CKM
RARB
RXRG
SLC6A8
CKMT2
CKMT1A
CKB
GPRC5A
APOA2
SLC9A1
IL13
SC5D
SLC16A12
LPCAT1
COL27A1
SERPINB7
ABCC2
NDRG2
NAMPT
RGCC
IHH
OPN3
HOPX
LARP4B
FNDC5
SLC8B1
NR1H3
OSBPL8
AVPR1A
FMR1
ELOVL3
FASLG
CACNA1A
PLA2R1
ITGB3
METRNL
ELOVL1
MAPK9
MAP4K4
ANXA13
FOXA1
NUFIP2
STX3
OXER1
RPL7A
PNPLA2
CAPN3
EIF2AK1
CYP4F2
PTGIS
CNST
GDF5
SLC8A2
SLC8A3
FGF10
ABCF1
SERPINH1
NPPC
HEG1
GNAT2
MATN1
MYOD1
ELOVL6
PTPN2
S100A8
ALOX5AP
AVP
SP1
SP3
BDKRB2
NR1H2
NEUROD2
FGF4
SCD5
AGTR2
JAK3
GNB2L1
ZNF536
ANAPC2
WNT11
TBC1D32
JUNB
ALOX15B
CDC20
DNAJA3
NR1D1
SLC3A2
MEX3C
NOTCH1
ELOVL7
SCD
ABCA1
NAPRT
WDR77
MECOM
PLCB1
ABHD5
GJD4
SNCA
ADIPOQ
RYR2
NODAL
CPLX2
MYL2
ALOX15
SLC35G1
PAWR
FABP3
FGF2
ABCG1
PRDM16
CYR61
CCM2L
PROS1
PROC
AKR1D1
SRD5A2
PDE7B
PDE4A
PDE7A
PDE4C
PDE4B
RIPK1
ADA
HAP1

## Sheet: OMIM
target
ABCC8
ABCC9
ACE
ACTC1
ACTN2
AKT2
ALPK3
APPL1
AQP2
AVP
AVPR2
BAG3
BAG5
BLK
CAPN10
CAV3
CCR5
CEL
CMD1B
CMD1F
CMD1H
CMD1K
CMD1Q
CMH21
CMYA5
CRYAB
CSRP3
CTLA4
DES
DMD
DNAJC3
DSG2
DSP
ENPP1
EPO
EYA4
FHOD3
FKTN
FLNC
FNIP1
FOXC2
GATAD1
GCK
GLIS3
GPD2
HFE
HMGA1
HNF1A
HNF1B
HNF4A
IAPP
IDDM1
IDDM11
IDDM13
IDDM15
IDDM17
IDDM18
IDDM19
IDDM21
IDDM23
IDDM24
IDDM3
IDDM4
IDDM6
IDDM7
IDDM8
IDDMX
IER3IP1
IGF2BP2
IL1RN
IL2RA
IL6
INS
INSR
IRS1
IRS2
ITPR3
JPH2
KCNJ11
KIF20A
KLF11
LAMA4
LDB3
LIMS2
LIPC
LMNA
LMOD2
MAFA
MAPK8IP1
MCM10
MIA3
MTNR1B
MYBPC3
MYH6
MYH7
MYL2
MYL3
MYLK2
MYO6
MYOZ2
MYPN
NEUROD1
NEXN
NIDDM2
NIDDM4
PAX4
PBCA
PDX1
PLN
PON1
PPARG
PPCS
PRDM16
PRKAG2
PSEN1
PSEN2
PTPN22
RAF1
RBM20
RCM2
RETN
RNF220
RPL3L
SCN5A
SDHA
SGCD
SHMT2
SLC2A2
SLC30A8
SLC6A6
SOD2
SPINK1
SUMO4
T2D3
TBC1D4
TCAP
TCF7L2
TNDM1
TNNC1
TNNI3
TNNI3K
TNNT2
TPM1
TTN
UCP3
VCL
VEGF
WFS1
YIPF5
ZFP57
AD3
AD4
APPL
ARVD10
AS160
ASD3
AVRP
BIR
BMD
BSSL
CCDD
CD25
CDCD3
CLMOD
CMD1AA
CMD1DD
CMD1G
CMD1I
CMD1R
CMD1W
CMD1Z
CMD2C
CMD2D
CMD2F
CMH1
CMH10
CMH16
CMH2
CMH3
CMH4
CMH7
CMH8
CMKBR5
CMPD1
CNA43
CRAF
CRP3
CRYA2
DCP1
DFNA10
DFNA22
DIR
FCMD
FHOS2
FKHL14
FLN2
GLUT2
GLYA
HHF3
HHF5
HIHGHH
HL
HLA-H
HLD23
HMGIY
IB1
IDDM12
IDDM5
IFNB2
IMP2
IPF1
JP2
KIAA1961
KPPS2
LAMA3
LGMDR7
LMN1
LQT3
LQT9
MEDS
MEL1
MFM6
MIDORI
MLCK
MNSOD
MODY10
MODY11
MODY9
MVCD1
MVCD2
MVCD4
MYOSPRYN
NDI2
NELIN
NIDDM1
ODAG
PDNP1
PEP
PINCH2
PLB
PON
PPARG1
PRKRI
PSTI
RAB6KIFL
RIPE3B1
RSTN
SDH1
SGD
SMAP5
SUR
SUR2
T2D
TANGO1
TAUT
TCF1
TCF14
TCF2
TCF4
TIEG2
WFRS
WPWS
ZASP
ZNF515
ZNT8
ABPA
ACE1
ACNINV3
ARVC10
BSF2
CCCKR5
CELIAC3
CELL
CLP
CMD1CC
CMD1D
CMD1J
CMD1JJ
CMD1MM
CMD1O
CMD1P
CMD1X
CMD1Y
CMD2A
CMD2B
CMD2G
CMD3B
CMH11
CMH13
CMH15
CMH17
CMH22
CMH23
CMH25
CMH6
CTPP2
CYPHER
DFNB37
DI1
DIRA
ECYT5
EMD2
ESA
FDC
FIZZ3
FKLF1
HFE1
HNF2
HTRDC
IDDM2
IL2R
IMD80
IMD93
INSDM
KIAA0603
KIAA1330
KIAA1695
KPD
LGMD1D
LGMDR6
LIPH
LVNC8
MDRCMTT
MFH1
MFM1
MFM12
MODY1
MODY14
MODY3
MODY4
MPD1
MPDT
MVCD6
MYHCA
NDH
NEDCASB
NPPS
NS5
P58
PCTT
PHHI
PNDM1
PPARG2
PPKS2
PTPN8
RCM6
SDHF
STM2
TANGO
TMD
TRIM76
VF1
VP
WFS
YIP1A
ABPL
ACPHD
ADHR
ALPS5
ASD5
ATFB12
CIMT1
CMD1BB
CMD1EE
CMD1GG
CMD1II
CMD1L
CMD1LL
CMD1M
CMD1NN
CMD1S
CMD1V
CMD2E
CMH18
CMH20
CMH27
CMH28
DBAL
DCWHKTA
DFNA6
FKLF
FPLD2
FRTS4
HB1
HDLCQ12
HHF2
HSF
IDDM10
IDDM20
IDDM22
KIAA01613
KIAA0268
LGMDR10
LGMDR13
LVNC10
LVNC9
LYP
M6S1
MEDS2
MODY8
MVCD3
MVCD5
MVCD7
MYOCOZ
NIDDM5
PAGEN1
PNDM4
RCAD
RCM1
RCM3
RCM4
RMD2
SCPNK
SUR1
TATI
CANTU
CMD1A
CMD1FF
CMH12
CMH14
CTRCT16
DFNA14
GLM1
HGF
HHF1
ICH
IMD41
LVNC4
LVNC6
MDDGA4
MFM4
MFM5
MODY7
MPD6
MPRM
NDI1
NEM11
ODCD2
PCA1
PGL5
SPMM
SSS1
TCP
TFQTL2
TNDM3
ADTKD3
ARHR2
CMD1C
CMD1E
DFNA38
HGPS
HMERF
IDMYS
MC2DN1
MDDGB4
MFM2
MODY13
MPD4
SPMD
SSS3
TNDM2
CDCD2
CMH24
CMH26
COLED
MDDGC4
NDAXOA
PNDM2
PNDM3
SALMY
WFSL
CTRCT41
LVNC3
RCM5

## Sheet: genecards
target
TTN
MYH7
LMNA
MYBPC3
FLNC
DSP
INS
KCNJ11
TNNT2
ABCC8
GCK
TNNI3
HNF1A
MYH6
DMD
INSR
ACTC1
TPM1
HNF4A
ACTN2
RYR2
PPARG
FLNC-AS1
BAG3
DSG2
MYL2
SCN5A
IL6
WFS1
DES
VCL
CSRP3
PRKAG2
GJD2-DT
PKP2
NEXN
NEUROD1
TCAP
ABCC9
LDB3
TCF7L2
TNNC1
ACE
MYL3
PLN
MT-TL1
DSC2
IRS1
RETN
SLC2A2
AVPR2
LAMP2
SLC30A8
EYA4
AVP
RAF1
ENPP1
SGCD
AKT2
LAMA4
CRYAB
ANKRD1
VEGFA
MT-ND1
IGF2BP2
KLF11
SLC2A4
INS-IGF2
ALMS1
HFE
MT-ATP6
IRS2
JUP
LIPC
PSEN1
PPP1R3A
MYLK2
ADIPOQ
PTPN22
MIR29A
CTLA4
GLA
TTR
MT-TK
FOXP3
PTPN1
TNF
MTO1
MYOM1
TXNRD2
SOD2
SLC25A4
ZFP57
MAPK8IP1
ALB
HLA-DQB1
PSEN2
PLEKHM2
BRAF
BSCL2
SLC19A2
LEP
PON1
SDHA
CAV3
HLA-DRB1
PTPN11
GATAD1
MT-CO1
SGCB
MT-TE
MT-ATP8
HLA-DQA1
NEBL
NKX2-5
TMPO
RPL36A-HNRNPH2
NPPA
CRP
AGPAT2
HAND2
GATA6
MT-TI
NOS3
FHL2
FHOD3
SURF1
PDLIM3
EPO
KCNQ1
TSFM
MIR29C
TGFB1
AGER
CCL2
NPPB
HAMP
IGF1
MT-CYB
MIR21
STAT3
MC4R
ALPK3
IL2RA
HYMAI
PLAGL1
GCG
POLG
APOE
EIF2AK3
PRDM16
OXTR
HAND2-AS1
MT-CO2
COQ4
APOA1
CAV1
AGTR1
NDUFS2
MT-CO3
PPP1R13L
CAT
SCO2
REN
IFIH1
CTNNA3
MT-ND4
ICAM1
PNPLA2
FXN
AKR1B1
SERPINE1
HJV
IAPP
EDN1
MIR499A
EMD
HNRNPUL2-BSCL2
AGT
MT-ND5
TP53
APOB
ADRB3
MTHFR
IL10
ADRB2
IL1B
PLIN1
CCR5
MYH7B
CPT2
LEPR
MMP2
PPARA
KRAS
ACADVL
CP
IL1RN
TLR4
CTNNB1
FBN1
CASZ1
ACTA1
UCP2
GATA4
PPARGC1A
NDUFB11
TNNI3K
TGFB3
DNAJC19
MT-TH
MMP9
SOS1
GAA
HFE-AS1
SLC2A1
MIR196A2
NOS2
NCF1
ILK
CALR3
KIF20A
CISD2
DNAJC3
CDKAL1
NDUFA13
LPL
VWF
CACNA1C
SOD1
IGFBP3
AKT1
MEN1
ADRB1
MT-ND6
CAVIN1
SLC40A1
MIR155
FOS
FTO
TRIM63
SLC22A5
TFR2
CASQ2
SYNE1
CFTR
SLC25A3
AGK
NDUFV1
HMOX1
FHL1
CTF1
MT-TS1
VCAM1
TAB2
MAP2K1
MT-TG
GJA1
HADHA
GHRL
FKRP
MIR17
NAMPT
DPP4
NDUFV2
IFNG
LIMS2
IL4
IL2
FLT1
SYNE2
IGFBP1
MCM10
ACAD9
MMP1
MIR146A
CASR
BMP2
CDKN2A
BDNF
IGF2
MED12
CXCL8
NDUFS4
HLA-B
LIPE
GLP1R
NDUFAF3
MIR145
CD36
ELN
GPX1
HRAS
IL17A
PMM2
CHRM2
RRAD
MT-RNR1
MT-ND3
VDR
AR
IL18
KLF5
MRPL44
HP
ATP2A2
MT-TS2
SLC6A6
FGF21
HLA-DPB1
MYO6
SPP1
SST
MYOT
B2M
ADM
POMC
NPY
COX6B1
MAPK1
NRAS
GJA5
NFKB1
WRN
OPA1
ACE2
THBD
F2
HHEX
SLC5A2
NDUFAF2
MMP3
TIMP1
COQ9
IGF1R
FNIP1
SDHB
SHMT2
GH1
MT-ND2
KNG1
PRKAA2
NFE2L2
LAMA2
MT-TF
NDUFS7
ANGPT2
GYS1
SELE
MAP2K2
MT-TQ
RBP4
GDF15
COX15
GHR
PRL
NDUFB8
NAGLU
APLN
BAG5
LGALS3
ELAC2
NDUFAF1
LRRC10
TNNT1
MT-TN
HGF
TNFRSF11B
CS
BBS2
CDKN2B
DLK1
HIF1A
PIK3CA
GTPBP3
MT-TW
FN1
CIDEC
NDUFS8
XK
FASTKD2
ZMPSTE24
PTEN
CD40LG
ATP5MK
GNAS
MEG3
PIK3C2A
FGFR1
GSR
NDUFB9
NDUFA1
HMGB1
MYBPC1
PRKCB
NLRP3
COX10
SCO1
CDH2
TH
FABP3
CYP2E1
SIRT1
RYR1
AOC3
GPT
PDCD1
ESR1
ACP1
CREB1
CDKN1C
POLR1C
GGT1
SHOC2
HADH
HSPD1
ATM
PLA2G7
MIR126
KCNJ5
GNB3
TNFRSF1B
PARP1
SOCS1
UQCRFS1
MYH9
HBA1
TMEM70
CST3
TWNK
MAPK8
PMPCA
MAPK14
MT-TV
HBB
MIPEP
HADHB
SDHD
XRCC4
BCL2
KCNH2
FGF2
TYMP
LOC113687175
STAT1
CHKB
RBCK1
RRM2B
CXCL10
IDE
CNR1
TRDN
MPO
PLA2G6
UCP1
G6PC1
PGM1
LMNB2
MT-TT
PGF
NDUFS1
BGLAP
ADCY5
GSTM1
AIP
RNF220
BRCA2
HMGCR
ISL1
TBX20
MIR122
MLXIPL
LCN2
TRMT10A
FPGT-TNNI3K
LTA
CASP9
MTOR
FOXRED1
NOS1
CYP19A1
CASP3
LPA
MTTP
MRAS
CD34
APOA2
TLR3
LRP5
ALDH2
ABCA1
MFN2
MAPK10
GSN
MGAM
MIR143
CYP11B2
CPT1A
SELP
GAPDH
ARG1
MMP8
RARRES2
SPEG
GSK3B
BMP6
LEPQTL1
DNASE1L1
CCN2
PLAT
LOC106029312
CRYAA
PON2
MYBPC2
IGF2R
SLC25A20
NDUFB10
MIF
KCNJ2
ETFDH
PRKAA1
SREBF1
ANGPTL4
LRP1
BBS1
CDKN3
CACNA1A
EDNRA
NDUFS3
CAP2
LEMD2
TPM3
NDUFB3
MYD88
RBPJ
FABP4
PCK1
MIR223
MIR132
PPARGC1B
ANGPTL8
FRDA2
NDUFAF4
DRD2
NDUFA11
TIMP3
AGL
PPARD
STX1A
CCL5
NUBPL
PPP1CB
HLA-A
KDR
KL
CXCL12
NDUFAF5
PCK2
COX4I1
PTPRC
SOX2
NCAPH2
MEF2A
TBX5
EGFR
SOCS3
TNFSF10
DNAAF3
CD163
SOD3
TIMP2
HCN4
NR1H2
GATA5
PVT1
LOC108510657
KCNE1
TMEM126B
PTGS2
DNAH8
SERPINC1
MLYCD
FOXO1
FAS
NEB
DAG1
C4A
NDUFA6
NDUFS6
TIMMDC1
AHSG
TGFB2
LOC110121471
BAZ1B
TRMT5
TACO1
SGCG
TRPV4
IL13
TFRC
GOT2
HSPA4
ITLN1
SLC17A5
SLC30A10
ANXA5
SCAPER
CSF3
SNRPN

## Sheet: drugbank
CYP3A4
HCN2

## Sheet: pharmgkb
CMYA5
TP53INP2
ANKRD23
SOX13
ATP5MD
RRAD
PEA15
MYH6
AVPR2
KLHL40
KBTBD13
CAV3
TPM2
CFL2
NEB
SGCG
TNNT1
SMAD7
ACTA1
AVP
PRG4
CLCF1
CFH
ITGB1
KLC3
ARMS2
C4orf54
GATA4
HSPB7
ETHE1
ARVCF
CRLS1
PKN2
LCLAT1
MLC1
CTF1
GJB1
PLA2G6
TGFB2
AIRE
PNPLA6
ECE2
TBX5
SLC27A1
GATA6
NKX2-5

## Sheet: diabetic cardiomyopathy
target
ABCC8
ABCC9
ACE
ACTC1
ACTN2
AKT2
ALPK3
APPL1
AQP2
AVP
AVPR2
BAG3
BAG5
BLK
CAPN10
CAV3
CCR5
CEL
CMD1B
CMD1F
CMD1H
CMD1K
CMD1Q
CMH21
CMYA5
CRYAB
CSRP3
CTLA4
DES
DMD
DNAJC3
DSG2
DSP
ENPP1
EPO
EYA4
FHOD3
FKTN
FLNC
FNIP1
FOXC2
GATAD1
GCK
GLIS3
GPD2
HFE
HMGA1
HNF1A
HNF1B
HNF4A
IAPP
IDDM1
IDDM11
IDDM13
IDDM15
IDDM17
IDDM18
IDDM19
IDDM21
IDDM23
IDDM24
IDDM3
IDDM4
IDDM6
IDDM7
IDDM8
IDDMX
IER3IP1
IGF2BP2
IL1RN
IL2RA
IL6
INS
INSR
IRS1
IRS2
ITPR3
JPH2
KCNJ11
KIF20A
KLF11
LAMA4
LDB3
LIMS2
LIPC
LMNA
LMOD2
MAFA
MAPK8IP1
MCM10
MIA3
MTNR1B
MYBPC3
MYH6
MYH7
MYL2
MYL3
MYLK2
MYO6
MYOZ2
MYPN
NEUROD1
NEXN
NIDDM2
NIDDM4
PAX4
PBCA
PDX1
PLN
PON1
PPARG
PPCS
PRDM16
PRKAG2
PSEN1
PSEN2
PTPN22
RAF1
RBM20
RCM2
RETN
RNF220
RPL3L
SCN5A
SDHA
SGCD
SHMT2
SLC2A2
SLC30A8
SLC6A6
SOD2
SPINK1
SUMO4
T2D3
TBC1D4
TCAP
TCF7L2
TNDM1
TNNC1
TNNI3
TNNI3K
TNNT2
TPM1
TTN
UCP3
VCL
VEGF
WFS1
YIPF5
ZFP57
AD3
AD4
APPL
ARVD10
AS160
ASD3
AVRP
BIR
BMD
BSSL
CCDD
CD25
CDCD3
CLMOD
CMD1AA
CMD1DD
CMD1G
CMD1I
CMD1R
CMD1W
CMD1Z
CMD2C
CMD2D
CMD2F
CMH1
CMH10
CMH16
CMH2
CMH3
CMH4
CMH7
CMH8
CMKBR5
CMPD1
CNA43
CRAF
CRP3
CRYA2
DCP1
DFNA10
DFNA22
DIR
FCMD
FHOS2
FKHL14
FLN2
GLUT2
GLYA
HHF3
HHF5
HIHGHH
HL
HLA-H
HLD23
HMGIY
IB1
IDDM12
IDDM5
IFNB2
IMP2
IPF1
JP2
KIAA1961
KPPS2
LAMA3
LGMDR7
LMN1
LQT3
LQT9
MEDS
MEL1
MFM6
MIDORI
MLCK
MNSOD
MODY10
MODY11
MODY9
MVCD1
MVCD2
MVCD4
MYOSPRYN
NDI2
NELIN
NIDDM1
ODAG
PDNP1
PEP
PINCH2
PLB
PON
PPARG1
PRKRI
PSTI
RAB6KIFL
RIPE3B1
RSTN
SDH1
SGD
SMAP5
SUR
SUR2
T2D
TANGO1
TAUT
TCF1
TCF14
TCF2
TCF4
TIEG2
WFRS
WPWS
ZASP
ZNF515
ZNT8
ABPA
ACE1
ACNINV3
ARVC10
BSF2
CCCKR5
CELIAC3
CELL
CLP
CMD1CC
CMD1D
CMD1J
CMD1JJ
CMD1MM
CMD1O
CMD1P
CMD1X
CMD1Y
CMD2A
CMD2B
CMD2G
CMD3B
CMH11
CMH13
CMH15
CMH17
CMH22
CMH23
CMH25
CMH6
CTPP2
CYPHER
DFNB37
DI1
DIRA
ECYT5
EMD2
ESA
FDC
FIZZ3
FKLF1
HFE1
HNF2
HTRDC
IDDM2
IL2R
IMD80
IMD93
INSDM
KIAA0603
KIAA1330
KIAA1695
KPD
LGMD1D
LGMDR6
LIPH
LVNC8
MDRCMTT
MFH1
MFM1
MFM12
MODY1
MODY14
MODY3
MODY4
MPD1
MPDT
MVCD6
MYHCA
NDH
NEDCASB
NPPS
NS5
P58
PCTT
PHHI
PNDM1
PPARG2
PPKS2
PTPN8
RCM6
SDHF
STM2
TANGO
TMD
TRIM76
VF1
VP
WFS
YIP1A
ABPL
ACPHD
ADHR
ALPS5
ASD5
ATFB12
CIMT1
CMD1BB
CMD1EE
CMD1GG
CMD1II
CMD1L
CMD1LL
CMD1M
CMD1NN
CMD1S
CMD1V
CMD2E
CMH18
CMH20
CMH27
CMH28
DBAL
DCWHKTA
DFNA6
FKLF
FPLD2
FRTS4
HB1
HDLCQ12
HHF2
HSF
IDDM10
IDDM20
IDDM22
KIAA01613
KIAA0268
LGMDR10
LGMDR13
LVNC10
LVNC9
LYP
M6S1
MEDS2
MODY8
MVCD3
MVCD5
MVCD7
MYOCOZ
NIDDM5
PAGEN1
PNDM4
RCAD
RCM1
RCM3
RCM4
RMD2
SCPNK
SUR1
TATI
CANTU
CMD1A
CMD1FF
CMH12
CMH14
CTRCT16
DFNA14
GLM1
HGF
HHF1
ICH
IMD41
LVNC4
LVNC6
MDDGA4
MFM4
MFM5
MODY7
MPD6
MPRM
NDI1
NEM11
ODCD2
PCA1
PGL5
SPMM
SSS1
TCP
TFQTL2
TNDM3
ADTKD3
ARHR2
CMD1C
CMD1E
DFNA38
HGPS
HMERF
IDMYS
MC2DN1
MDDGB4
MFM2
MODY13
MPD4
SPMD
SSS3
TNDM2
CDCD2
CMH24
CMH26
COLED
MDDGC4
NDAXOA
PNDM2
PNDM3
SALMY
WFSL
CTRCT41
LVNC3
RCM5
RYR2
FLNC-AS1
GJD2-DT
PKP2
MT-TL1
DSC2
LAMP2
ANKRD1
VEGFA
MT-ND1
SLC2A4
INS-IGF2
ALMS1
MT-ATP6
JUP
PPP1R3A
ADIPOQ
MIR29A
GLA
TTR
MT-TK
FOXP3
PTPN1
TNF
MTO1
MYOM1
TXNRD2
SLC25A4
ALB
HLA-DQB1
PLEKHM2
BRAF
BSCL2
SLC19A2
LEP
HLA-DRB1
PTPN11
MT-CO1
SGCB
MT-TE
MT-ATP8
HLA-DQA1
NEBL
NKX2-5
TMPO
RPL36A-HNRNPH2
NPPA
CRP
AGPAT2
HAND2
GATA6
MT-TI
NOS3
FHL2
SURF1
PDLIM3
KCNQ1
TSFM
MIR29C
TGFB1
AGER
CCL2
NPPB
HAMP
IGF1
MT-CYB
MIR21
STAT3
MC4R
HYMAI
PLAGL1
GCG
POLG
APOE
EIF2AK3
OXTR
HAND2-AS1
MT-CO2
COQ4
APOA1
CAV1
AGTR1
NDUFS2
MT-CO3
PPP1R13L
CAT
SCO2
REN
IFIH1
CTNNA3
MT-ND4
ICAM1
PNPLA2
FXN
AKR1B1
SERPINE1
HJV
EDN1
MIR499A
EMD
HNRNPUL2-BSCL2
AGT
MT-ND5
TP53
APOB
ADRB3
MTHFR
IL10
ADRB2
IL1B
PLIN1
MYH7B
CPT2
LEPR
MMP2
PPARA
KRAS
ACADVL
CP
TLR4
CTNNB1
FBN1
CASZ1
ACTA1
UCP2
GATA4
PPARGC1A
NDUFB11
TGFB3
DNAJC19
MT-TH
MMP9
SOS1
GAA
HFE-AS1
SLC2A1
MIR196A2
NOS2
NCF1
ILK
CALR3
CISD2
CDKAL1
NDUFA13
LPL
VWF
CACNA1C
SOD1
IGFBP3
AKT1
MEN1
ADRB1
MT-ND6
CAVIN1
SLC40A1
MIR155
FOS
FTO
TRIM63
SLC22A5
TFR2
CASQ2
SYNE1
CFTR
SLC25A3
AGK
NDUFV1
HMOX1
FHL1
CTF1
MT-TS1
VCAM1
TAB2
MAP2K1
MT-TG
GJA1
HADHA
GHRL
FKRP
MIR17
NAMPT
DPP4
NDUFV2
IFNG
IL4
IL2
FLT1
SYNE2
IGFBP1
ACAD9
MMP1
MIR146A
CASR
BMP2
CDKN2A
BDNF
IGF2
MED12
CXCL8
NDUFS4
HLA-B
LIPE
GLP1R
NDUFAF3
MIR145
CD36
ELN
GPX1
HRAS
IL17A
PMM2
CHRM2
RRAD
MT-RNR1
MT-ND3
VDR
AR
IL18
KLF5
MRPL44
HP
ATP2A2
MT-TS2
FGF21
HLA-DPB1
SPP1
SST
MYOT
B2M
ADM
POMC
NPY
COX6B1
MAPK1
NRAS
GJA5
NFKB1
WRN
OPA1
ACE2
THBD
F2
HHEX
SLC5A2
NDUFAF2
MMP3
TIMP1
COQ9
IGF1R
SDHB
GH1
MT-ND2
KNG1
PRKAA2
NFE2L2
LAMA2
MT-TF
NDUFS7
ANGPT2
GYS1
SELE
MAP2K2
MT-TQ
RBP4
GDF15
COX15
GHR
PRL
NDUFB8
NAGLU
APLN
LGALS3
ELAC2
NDUFAF1
LRRC10
TNNT1
MT-TN
TNFRSF11B
CS
BBS2
CDKN2B
DLK1
HIF1A
PIK3CA
GTPBP3
MT-TW
FN1
CIDEC
NDUFS8
XK
FASTKD2
ZMPSTE24
PTEN
CD40LG
ATP5MK
GNAS
MEG3
PIK3C2A
FGFR1
GSR
NDUFB9
NDUFA1
HMGB1
MYBPC1
PRKCB
NLRP3
COX10
SCO1
CDH2
TH
FABP3
CYP2E1
SIRT1
RYR1
AOC3
GPT
PDCD1
ESR1
ACP1
CREB1
CDKN1C
POLR1C
GGT1
SHOC2
HADH
HSPD1
ATM
PLA2G7
MIR126
KCNJ5
GNB3
TNFRSF1B
PARP1
SOCS1
UQCRFS1
MYH9
HBA1
TMEM70
CST3
TWNK
MAPK8
PMPCA
MAPK14
MT-TV
HBB
MIPEP
HADHB
SDHD
XRCC4
BCL2
KCNH2
FGF2
TYMP
LOC113687175
STAT1
CHKB
RBCK1
RRM2B
CXCL10
IDE
CNR1
TRDN
MPO
PLA2G6
UCP1
G6PC1
PGM1
LMNB2
MT-TT
PGF
NDUFS1
BGLAP
ADCY5
GSTM1
AIP
BRCA2
HMGCR
ISL1
TBX20
MIR122
MLXIPL
LCN2
TRMT10A
FPGT-TNNI3K
LTA
CASP9
MTOR
FOXRED1
NOS1
CYP19A1
CASP3
LPA
MTTP
MRAS
CD34
APOA2
TLR3
LRP5
ALDH2
ABCA1
MFN2
MAPK10
GSN
MGAM
MIR143
CYP11B2
CPT1A
SELP
GAPDH
ARG1
MMP8
RARRES2
SPEG
GSK3B
BMP6
LEPQTL1
DNASE1L1
CCN2
PLAT
LOC106029312
CRYAA
PON2
MYBPC2
IGF2R
SLC25A20
NDUFB10
MIF
KCNJ2
ETFDH
PRKAA1
SREBF1
ANGPTL4
LRP1
BBS1
CDKN3
CACNA1A
EDNRA
NDUFS3
CAP2
LEMD2
TPM3
NDUFB3
MYD88
RBPJ
FABP4
PCK1
MIR223
MIR132
PPARGC1B
ANGPTL8
FRDA2
NDUFAF4
DRD2
NDUFA11
TIMP3
AGL
PPARD
STX1A
CCL5
NUBPL
PPP1CB
HLA-A
KDR
KL
CXCL12
NDUFAF5
PCK2
COX4I1
PTPRC
SOX2
NCAPH2
MEF2A
TBX5
EGFR
SOCS3
TNFSF10
DNAAF3
CD163
SOD3
TIMP2
HCN4
NR1H2
GATA5
PVT1
LOC108510657
KCNE1
TMEM126B
PTGS2
DNAH8
SERPINC1
MLYCD
FOXO1
FAS
NEB
DAG1
C4A
NDUFA6
NDUFS6
TIMMDC1
AHSG
TGFB2
LOC110121471
BAZ1B
TRMT5
TACO1
SGCG
TRPV4
IL13
TFRC
GOT2
HSPA4
ITLN1
SLC17A5
SLC30A10
ANXA5
SCAPER
CSF3
SNRPN
CYP3A4
HCN2
TP53INP2
ANKRD23
SOX13
ATP5MD
PEA15
KLHL40
KBTBD13
TPM2
CFL2
SMAD7
PRG4
CLCF1
CFH
ITGB1
KLC3
ARMS2
C4orf54
HSPB7
ETHE1
ARVCF
CRLS1
PKN2
LCLAT1
MLC1
GJB1
AIRE
PNPLA6
ECE2
SLC27A1

[truncated: 6 more sheets: venn intersection targets, GO, KEGG, Score1, Score2, score3]
